# Supplementary material for: Epigenetic modulation of AREL1 and increased HLA expression in brains of multiple system atrophy patients
Source: Acta Neuropathol Commun. 2020 Mar 9;8:29. doi: 10.1186/s40478-020-00908-7 (PMC7063795; doi:10.1186/s40478-020-00908-7)
Supplement: Supplementary file 1 — Additional file 1. Online Resource 1: Supplementary Tables. [file 40478_2020_908_MOESM1_ESM.xlsx]

## Sheet: Supplementary Table 1
Rydbirk et al., "Epigenetic modulation of AREL1 and increased HLA expression in brains of Multiple system atrophy patients"
Supplementary Table 1 Demographic information for all brain samples
Donor	Brain bank	Group	Subtype	Conversion	Plate no.	Age	PMI	Sex	Comment
BBN_4581	KCL	CTRL	NA	1	1	82	24	M
BBHCTRL8	BBH	CTRL	NA	3	1	74	24	F
BBN_20014	KCL	CTRL	NA	4	1	91	83	M
BBHCTRL5	BBH	CTRL	NA	5	1	70	72	F
BBN_24200	KCL	CTRL	NA	3	1	67	62	F	Outlier
BBHCTRL2	BBH	CTRL	NA	4	1	55	20.9	M
BBN_16317	KCL	CTRL	NA	6	1	79	47	M
BBHCTRL1	BBH	CTRL	NA	7	1	71	22	F
BBHCTRL9	BBH	CTRL	NA	3	1	81	34	F
BBN_14408	KCL	CTRL	NA	5	1	90	45	M
BBHCTRL3	BBH	CTRL	NA	6	1	65	32.4	M
BBN_15752	KCL	CTRL	NA	7	1	79	24	M
BBN_10242	KCL	CTRL	NA	1	1	78	24	M
BBN_22991	KCL	CTRL	NA	4	1	73	27	F	Outlier
BBN_10993	KCL	CTRL	NA	5	1	85	45	F
BBN_22617	KCL	CTRL	NA	7	1	66	50	F	Outlier
BBN_21801	KCL	CTRL	NA	5	1	68	60	M
BBN_16291	KCL	CTRL	NA	5	1	81	18	M
BBN_18401	KCL	CTRL	NA	6	1	82	47	M
BBN_24381	KCL	CTRL	NA	7	1	66	78	F
BBN_24666	KCL	CTRL	NA	1	1	74	66	F
BBN_18816	KCL	CTRL	NA	2	1	84	53	M
BBN_15719	KCL	CTRL	NA	3	1	59	50	M
BBN_10209	KCL	CTRL	NA	4	1	63	23	M
BBHCTRL4	BBH	CTRL	NA	1	2	58	61	M
BBN_20040	KCL	CTRL	NA	4	2	80	22	F	Outlier
BBN_23792	KCL	CTRL	NA	5	2	79	49	F
BBN_4193	KCL	CTRL	NA	6	2	51	33	F
BBN_16307	KCL	CTRL	NA	2	2	55	12	F
BBN_10208	KCL	CTRL	NA	3	2	67	25	M
BBN_16251	KCL	CTRL	NA	7	2	66	52	M	Outlier
BBHCTRL7	BBH	CTRL	NA	1	2	74	21	F
BBN_21393	KCL	CTRL	NA	6	2	83	74	F
BBHCTRL6	BBH	CTRL	NA	7	2	58	43	M	Outlier
BBN_9958	KCL	CTRL	NA	2	2	84	53	F
BBN_22594	KCL	CTRL	NA	3	2	77	21	F	Outlier
BBN_11086	KCL	CTRL	NA	5	2	85	55	M
BBHMSA1	BBH	MSA	C	1	1	62.987	22	F
BBHMSA8	BBH	MSA	C	2	1	60.6489	36	F
BBHMSA4	BBH	MSA	C	6	1	62.6366	96	M	Outlier
BBN_15742	KCL	MSA	NA	1	1	68	20.5	F	Outlier
BBN_16329	KCL	MSA	NA	2	1	66	17	M
BBN_15649	KCL	MSA	NA	2	1	63	96	M
BBHMSA2	BBH	MSA	P	5	1	60.4298	96	M
BBN_15800	KCL	MSA	NA	1	1	61	48	F
BBN_16259	KCL	MSA	C	2	1	70	50	M
BBHMSA13	BBH	MSA	C	3	1	55.6879	31	F
BBN_25639	KCL	MSA	NA	4	1	81	75	M	Outlier
BBHMSA15	BBH	MSA	P	2	1	69.577	24	F
BBN_16308	KCL	MSA	NA	3	1	63	14.5	F
BBHMSA3	BBH	MSA	C	4	1	63.0773	29	F
BBHMSA14	BBH	MSA	C	6	1	70.0862	48	F
BBN_15756	KCL	MSA	NA	1	1	67	51.5	M
BBN_24394	KCL	MSA	C	2	1	65	64	F
BBHMSA6	BBH	MSA	Mixed	3	1	60.9993	30	F
BBN_16378	KCL	MSA	P	4	1	56	25	F
NA	KCL	MSA	NA	5	1	71	65.5	M
BBN_4245	KCL	MSA	NA	6	1	70	19	F
BBHMSA17	BBH	MSA	P	6	1	67.7974	45	F
BBHMSA10	BBH	MSA	P	7	1	73.6509	32	M	Outlier
BBHMSA9	BBH	MSA	C	2	2	65.8754	32	M	Outlier
BBN_10287	KCL	MSA	NA	3	2	57	10.5	M
BBN002.26915	KCL	MSA	NA	6	2	62	94	F
BBN_15737	KCL	MSA	NA	7	2	60	10	F	Outlier
BBHMSA11	BBH	MSA	C	1	2	74.5626	48	F
BBN_15743	KCL	MSA	NA	4	2	69	12.5	F	Outlier
BBN_15731	KCL	MSA	NA	6	2	69	21	F	Outlier
BBHMSA12	BBH	MSA	Mixed	6	2	59.3238	24	F
BBN_15764	KCL	MSA	NA	2	2	66	23	F
BBN_15754	KCL	MSA	NA	3	2	71	20	M
BBN_16441	KCL	MSA	NA	4	2	73	72	M
BBN_15792	KCL	MSA	NA	5	2	65	100	M
BBN_16830	KCL	MSA	NA	7	2	72	31	M
BBHMSA7	BBH	MSA	P	1	2	69.1335	28	F
BBN002.28112	KCL	MSA	NA	4	2	73	47	F
BBHMSA16	BBH	MSA	P	6	2	56.5914	58.5	M
BBHMSA5	BBH	MSA	C	7	2	65.3662	30	F
BBN_24372	KCL	MSA	NA	1	2	71	24	M
Donor: Sample-specific donor IDs; KCL: King’s College London Brain Bank; BBH: Bispebjerg Brain Bank; CTRL: normal, healthy controls; MSA: multiple system atrophy patients;
NA; information not available; C: MSA-C subtype; P: MSA-P subtype; conversion indicates DNA bisulphite/ox. bisulphite batch number; plate number showed Illumina MethylationEPIC BeadChip number;
age in years at death is reported; PMI: post-mortem interval in hours; M: male; F: female.

## Sheet: Supplementary Table 2
Rydbirk et al., "Epigenetic modulation of AREL1 and increased HLA expression in brains of Multiple system atrophy patients"
Supplementary Table 2 Sequencing primers for validation experiment
Probe ID	Gene	Forward primer (5'-3')	Reverse primer (5'-3')	Size	Coordinates	Tp (°C)
cg04810794	PTEN	GTAGGAATTTTGTATTTGTAGGTTT	TTCCAATATCTAAAAAATTATTTTT	275	chr10:89,705,290-89,705,564	54
cg23892836	HLA-F	ATATTTTTTAGGGAATGAATGGTTG	AAAAATCTACAAAAAATAAAAAAAAC	314	chr6:29,691,956-29,692,269	54
cg05523662	HLA-A	TTTAGAAGAGTTTAGGTGGATAGGTAAG	CCCAATAAAAATAAAAACTAAATCC	383	chr6:29,909,851-29,910,233	54
cg01493105	TAPBP	TTTGTTATTTTTAGGGTGATTTTAG	AAACTAATTTCCCTATACTCATTTC	383	chr6:33,272,073-33,272,455	56
cg20485758	HFE	GGTTGAGTAAATTTATAGTAGGATT	ACACATTACAAATCAATAAAACCTAACC	298	chr6:26,088,177-26,088,474	56
cg01897899	PHLDB2	GATTAGTTTGTGGATTATTAGTGTG	ATAAAAAATTCCCAAATTATACAAC	394	chr3:111,589,686-111,590,079	56
cg05046020	CD1D	TGAGAGGTTGAAATTTTTTGATTAAA	CAACAAAAACCAAACTATATTACCTTC	399	chr1:158,148,382-158,148,780	58
cg25449440	ZIC4	TTTTTAGGTTTTGAGAGGGTTTGTA	CCCAAACACTTAAACTAACATTTTC	298	chr3:147,116,148-147,116,445	58
cg19371097	RCC2	TGTTGGTTGGTTTATTTTTTAATTG	TCTATTTCTCCCCTTAACTACCTATA	292	chr1:17,734,737-17,735,028	58
cg01360628	EPHA3	TAATGGGATTGGAAATAATAGAGATTATT	TCAAACAAAAAAATTAACCTTCATC	360	chr3:89,155,791-89,156,150	58
cg24548564	CD74	TTTTTTGTGTATTTGGGATTTTGAT	ACCTTATAAATCCAAAAACCTACCC	279	chr5:149,792,301-149,792,509	58
cg02076355	C10orf10	AGTTTAAAGGAAGTTTTTGGGAAGT	ACACCTCCAAACTAACAACTAAACC	285	chr10:45,474,120-45,474,404	59
cg24736252	HAL	TTTATAAAGTATAGGTGGGTTTAAGG	AAAACAATCACAAACAACAAAACAC	250	chr12:96,385,508-96,385,757	59
cg12075928	PTK2	TTTGTTGTTATAAGGTTTGTGGAAAT	TAAAACAAAAAAATCACTAAAACCC	274	chr8:141,801,130-141,801,403	59
cg24956391	SRC	AGATATTGTTTTTGTTAGGAGGGAG	AAACTCAAATCCTACCACTACACTC	301	chr20:36,011,908-36,012,208	60
cg14347386	CASP8	GAGATTTGTATTTGTGGGGTTAAGA	ACTTAAAAAAACCTAAAAACCACTC	293	chr2:202,126,197-202,126,489	60
cg23208326	MTHFD2L	TATAGGGAAAGTGTGGTGGTTGT	ACATCCTCTAAAACATTATCATCCTTT	251	chr4:75,149,701-75,149,951	61.5
cg25605731	CALR	AGTGGTTATAGGAATATAGGTGGAAATT	AAAACACACACCTCAAAACCTTAC	256	chr19:13,054,263-13,054,518	61.5
cg11136894	EPB41L5	TATAGGAGGAGGGAGAGGAGTATAAA	AAACTAACCTAAATACCCAAATACTTA	351	chr2:120,917,651-120,918,001	61.5
Differentially methylated probes (FDR<0.05) in the 5-methylcytosine (5mC) fraction. Probe ID: Illumina probe ID; Size: amplicon size; Tp: primer annealing temperature.

## Sheet: Supplementary Table 3
Rydbirk et al., "Epigenetic modulation of AREL1 and increased HLA expression in brains of Multiple system atrophy patients"
Supplementary Table 3 Demographic information for all RNA samples
Donor	Brain Bank	Group	RIN	Age	PMI	Sex
BBHCTRL10	BBH	CTRL	5.8	68	32	F
BBHCTRL11	BBH	CTRL	5.4	60	88	M
BBHCTRL12	BBH	CTRL	5.4	50	11	F
BBHCTRL13	BBH	CTRL	5.8	66	85	M
BBHCTRL5	BBH	CTRL	5.9	70	72	F
BBHCTRL6	BBH	CTRL	5.7	58	43	M
BBHCTRL7	BBH	CTRL	5.2	74	21	F
BBHCTRL8	BBH	CTRL	6.5	74	24	F
BBHCTRL4	BBH	CTRL	4	58	61	M
BBHCTRL9	BBH	CTRL	5.2	81	34	F
NBBCTRL1	NBB	CTRL	4.5	68	6	F
NBBCTRL2	NBB	CTRL	4.9	70	10.1	M
NBBCTRL3	NBB	CTRL	5.3	88	7.5	M
NBBCTRL4	NBB	CTRL	4.9	88	19	M
NBBCTRL5	NBB	CTRL	6	93	4.5	F
NBBCTRL6	NBB	CTRL	6.3	85	4.25	M
NBBCTRL7	NBB	CTRL	4.7	84	4.75	F
NBBCTRL8	NBB	CTRL	4.9	89	6.5	F
NBBCTRL9	NBB	CTRL	5	77	19.75	F
NBBCTRL10	NBB	CTRL	4.6	68	10.5	F
BBHMSA1	BBH	MSA	4.3	62.987	22	F
BBHMSA2	BBH	MSA	6.7	60.4298	96	M
BBHMSA3	BBH	MSA	5.5	63.0773	29	F
BBHMSA5	BBH	MSA	4.1	65	30	F
BBHMSA6	BBH	MSA	5.7	60.9993	30	F
BBHMSA7	BBH	MSA	5.2	69.1335	28	F
BBHMSA9	BBH	MSA	5.1	65.8754	32	M
BBHMSA10	BBH	MSA	5.5	73.6509	32	M
BBHMSA11	BBH	MSA	4.3	74.5626	48	F
BBHMSA12	BBH	MSA	6.3	59.3238	24	F
BBHMSA18	BBH	MSA	5	56.0465	72	M
BBHMSA13	BBH	MSA	4.5	55.6879	31	F
BBHMSA14	BBH	MSA	4.2	70.0862	48	F
BBHMSA15	BBH	MSA	4.7	69.577	24	F
BBHMSA16	BBH	MSA	5	56.5914	59	M
BBHMSA17	BBH	MSA	5.3	67.7974	45	F
Donor: Sample-specific donor IDs; KCL: King’s College London Brain Bank; BBH: Bispebjerg Brain Bank; CTRL: normal, healthy controls; MSA: multiple system atrophy patients;
RIN: RNA Integrity Number; age in years at death is reported; PMI: post-mortem interval in hours; M: male; F: female.

## Sheet: Supplementary Table 4
Rydbirk et al., "Epigenetic modulation of AREL1 and increased HLA expression in brains of Multiple system atrophy patients"
Supplementary Table 4 Demographic information for all blood samples
Donor	Group	Subtype	Age	Sex	H&Y	DD
BBHCTRL14	CTRL	NR	80	M	NA	NA
BBHCTRL15	CTRL	NR	62	M	NA	NA
BBHCTRL16	CTRL	NR	70	M	NA	NA
BBHCTRL17	CTRL	NR	48	F	NA	NA
BBHCTRL18	CTRL	NR	64	F	NA	NA
BBHCTRL19	CTRL	NR	60	F	NA	NA
BBHCTRL20	CTRL	NR	71	F	NA	NA
BBHCTRL21	CTRL	NR	64	F	NA	NA
BBHCTRL22	CTRL	NR	62	F	NA	NA
BBHCTRL23	CTRL	NR	78	M	NA	NA
BBHCTRL24	CTRL	NR	68	F	NA	NA
BBHCTRL25	CTRL	NR	84	M	NA	NA
BBHCTRL26	CTRL	NR	68	F	NA	NA
BBHCTRL27	CTRL	NR	81	M	NA	NA
BBHCTRL28	CTRL	NR	66	F	NA	NA
BBHCTRL29	CTRL	NR	77	M	NA	NA
BBHCTRL30	CTRL	NR	67	M	NA	NA
BBHCTRL31	CTRL	NR	56	F	NA	NA
BBHCTRL32	CTRL	NR	57	F	NA	NA
BBHCTRL33	CTRL	NR	82	F	NA	NA
BBHCTRL34	CTRL	NR	73	F	NA	NA
BBHCTRL35	CTRL	NR	73	F	NA	NA
BBHCTRL36	CTRL	NR	71	F	NA	NA
BBHCTRL37	CTRL	NR	81	F	NA	NA
BBHCTRL38	CTRL	NR	64	F	NA	NA
BBHCTRL39	CTRL	NR	66	F	NA	NA
BBHCTRL40	CTRL	NR	78	F	NA	NA
BBHCTRL41	CTRL	NR	74	F	NA	NA
BBHCTRL42	CTRL	NR	76	F	NA	NA
BBHCTRL43	CTRL	NR	81	M	NA	NA
BBHCTRL44	CTRL	NR	79	F	NA	NA
BBHCTRL45	CTRL	NR	86	M	NA	NA
BBHCTRL46	CTRL	NR	86	F	NA	NA
BBHCTRL47	CTRL	NR	85	F	NA	NA
BBHCTRL48	CTRL	NR	86	F	NA	NA
BBHCTRL49	CTRL	NR	68	M	NA	NA
BBHCTRL50	CTRL	NR	80	F	NA	NA
BBHCTRL51	CTRL	NR	80	F	NA	NA
BBHCTRL52	CTRL	NR	77	M	NA	NA
BBHCTRL53	CTRL	NR	70	M	NA	NA
BBHCTRL54	CTRL	NR	73	M	NA	NA
BBHCTRL55	CTRL	NR	66	M	NA	NA
BBHCTRL56	CTRL	NR	74	M	NA	NA
BBHCTRL57	CTRL	NR	63	M	NA	NA
BBHCTRL58	CTRL	NR	81	M	NA	NA
BBHCTRL59	CTRL	NR	53	F	NA	NA
BBHMSA18	MSA	P	76	F	5	4
BBHMSA19	MSA	C	64	M	4	4
BBHMSA20	MSA	P	71	F	4	4
BBHMSA21	MSA	P	44	F	4	2
BBHMSA22	MSA	P	63	M	3	1
BBHMSA23	MSA	C	56	M	2	0
BBHMSA24	MSA	P	65	M	3	4
BBHMSA25	MSA	P	70	F	5	6
BBHMSA26	MSA	P	74	F	5	11
BBHMSA27	MSA	P	68	F	3	4
BBHMSA28	MSA	C	55	F	2	4
BBHMSA29	MSA	P	69	F	2	3
BBHMSA30	MSA	P	75	F	5	5
BBHMSA31	MSA	P	54	M	5	8
BBHMSA32	MSA	C	62	F	5	7
BBHMSA33	MSA	C	57	M	4	4
BBHMSA34	MSA	P	57	M	3	3
BBHMSA35	MSA	C	63	M	5	8
BBHMSA36	MSA	P	51	F	4	11
BBHMSA37	MSA	P	63	F	3	4
BBHMSA38	MSA	P	65	F	3	3
BBHMSA39	MSA	C	59	M	4	5
BBHMSA40	MSA	P	61	M	4	8
BBHMSA41	MSA	P	68	M	4	16
Donor: Sample-specific donor IDs; CTRL: normal, healthy controls; MSA: multiple system atrophy patients; NR: information not relevant; C: MSA-C subtype; P: MSA-P subtype;
age in years at time of sampling is reported; M: male; F: female; H&Y: Hoehn & Yahr assessment of disease progression; NA; information not available; DD: disease duration in years.

## Sheet: Supplementary Table 5
Rydbirk et al., "Epigenetic modulation of AREL1 and increased HLA expression in brains of Multiple system atrophy patients"
Supplementary Table 5 CpGs with adj. P<0.20
Fraction	Probe ID	Chr	Position	Gene	Gene feature	CpG island	Δβ (%)	P	Adj. P	chromHMM
5mC	cg04115669	4	189572647		IGR	opensea	-0.0757848	5.51487e-07	0.0672502	15_Quies
5mC	cg10660498	7	101813936	CUX1	Body	opensea	0.0782947	8.32793e-07	0.087046	7_Enh
5mC	cg13463203	9	132961972	FREQ	TSS1500	opensea	0.0739658	1.08809e-06	0.0995145	7_Enh
5mC	cg26649551	9	128583371	PBX3	Body	opensea	-0.090502	1.54616e-06	0.111381	15_Quies
5mC	cg25449440	3	147116420	ZIC4	Body	island	-0.10739	1.86528e-06	0.111381	14_ReprPCWk
5mC	cg23470017	11	128698347		IGR	shelf	-0.150728	2.14849e-06	0.111381	14_ReprPCWk
5mC	cg16743128	4	184429204	ING2	Body	shore	-0.0715633	2.61402e-06	0.111381	5_TxWk
5mC	cg24583837	5	146198637	PPP2R2B	Body	opensea	0.0615583	2.93295e-06	0.111381	5_TxWk
5mC	cg05854427	2	241992491	SNED1	Body	island	0.0488009	2.94812e-06	0.111381	5_TxWk
5mC	cg13000558	22	36849561		IGR	shore	-0.101776	3.23263e-06	0.111381	15_Quies
5mC	cg17021648	7	155017991		IGR	opensea	0.0610335	3.29647e-06	0.111381	15_Quies
5mC	cg15274877	10	30316178	KIAA1462	Body	opensea	-0.0862868	3.36286e-06	0.111381	5_TxWk
5mC	cg05308639	19	1525316	PLK5P	Body	island	0.109099	3.4129e-06	0.111381	13_ReprPC
5mC	cg20618448	19	49962324	ALDH16A1	Body	shelf	-0.0488637	3.47172e-06	0.111381	5_TxWk
5mC	cg14225168	9	139403827	NOTCH1	Body	shore	0.158618	3.51286e-06	0.111381	4_Tx
5mC	cg22437951	8	94916855		IGR	opensea	0.0672114	3.68119e-06	0.111381	15_Quies
5mC	cg26867282	19	12253922		IGR	shelf	-0.0840961	3.87155e-06	0.111381	5_TxWk
5mC	cg14347386	2	202126389	CASP8	Body	opensea	-0.105232	3.97441e-06	0.111381	15_Quies
5mC	cg11161873	7	112120943	LSMEM1	TSS200	opensea	0.0637905	4.0497e-06	0.111381	5_TxWk
5mC	cg07230864	8	75158342	JPH1	Body	opensea	0.0356198	4.51129e-06	0.111381	15_Quies
5mC	cg10043448	13	30850459	KATNAL1	Body	opensea	-0.0778181	4.89077e-06	0.111381	15_Quies
5mC	cg20690458	13	111174402		IGR	opensea	-0.0617628	4.9544e-06	0.111381	7_Enh
5mC	cg01351857	22	39320511		IGR	shelf	0.0701872	4.98236e-06	0.111381	2_TssAFlnk
5mC	cg22078805	17	42432046	FAM171A2	Body	island	-0.100049	5.00772e-06	0.111381	5_TxWk
5mC	cg00143527	15	81292171	MESDC1	TSS1500	shore	-0.0516903	5.46415e-06	0.111381	5_TxWk
5mC	cg04085447	19	35773328	HAMP	TSS200	shelf	-0.0545086	5.72341e-06	0.111381	5_TxWk
5mC	cg25361193	6	16328609	ATXN1	5'UTR	shore	0.0378462	5.73387e-06	0.111381	5_TxWk
5mC	cg04889800	1	16163555	FLJ37453	Body	shore	-0.0676887	5.74234e-06	0.111381	15_Quies
5mC	cg03323911	1	236557247	EDARADD	TSS1500	shore	-0.0887938	5.80023e-06	0.111381	14_ReprPCWk
5mC	cg00753835	5	10289616	CMBL	Body	opensea	0.0496965	5.93376e-06	0.111381	5_TxWk
5mC	cg17749649	12	32635437		IGR	opensea	-0.0758049	6.0501e-06	0.111381	15_Quies
5mC	cg13800049	17	7466856	SENP3	Body	shore	0.0272566	6.18442e-06	0.111381	6_EnhG
5mC	cg23640316	22	29816350		IGR	opensea	-0.0367774	6.46394e-06	0.111381	15_Quies
5mC	cg24523259	6	32903598	HLA-DMB	Body	opensea	-0.11297	6.5694e-06	0.111381	15_Quies
5mC	cg04119405	11	84096211	DLG2	Body	opensea	-0.0624608	6.57261e-06	0.111381	15_Quies
5mC	cg18978196	14	50796120		IGR	opensea	-0.0627069	6.63693e-06	0.111381	5_TxWk
5mC	cg12679760	1	36786615	C1orf113	Body	island	-0.0589934	6.82968e-06	0.111381	2_TssAFlnk
5mC	cg08012219	17	76913036	TIMP2	Body	opensea	-0.0837639	7.02679e-06	0.111381	5_TxWk
5mC	cg11231069	2	240225142	HDAC4	Body	opensea	-0.0630908	7.21444e-06	0.111381	7_Enh
5mC	cg06595479	19	519035	C19orf20	Body	island	-0.0670357	7.23377e-06	0.111381	5_TxWk
5mC	cg01884891	12	116975346		IGR	opensea	-0.0564267	7.27952e-06	0.111381	5_TxWk
5mC	cg27145388	18	74628650	ZNF236	Body	shelf	-0.0423522	7.30585e-06	0.111381	4_Tx
5mC	cg25392995	22	50625926	TRABD	5'UTR	shore	-0.0667022	7.35352e-06	0.111381	7_Enh
5mC	cg26792762	7	140898562	TMEM178B	Body	opensea	0.0604459	7.4593e-06	0.111381	15_Quies
5mC	cg08658551	22	24097660	VPREB3	TSS1500	opensea	0.0744146	7.81878e-06	0.112667	15_Quies
5mC	cg00607194	12	47479795		IGR	opensea	-0.0589432	7.85339e-06	0.112667	15_Quies
5mC	cg11130601	9	123725026	C5	Body	opensea	-0.095768	8.36834e-06	0.114979	4_Tx
5mC	cg04315692	11	118530575	TREH	Body	opensea	0.0593633	8.38686e-06	0.114979	7_Enh
5mC	cg03619586	6	31705409	CLIC1	TSS1500	shelf	-0.0663767	8.48602e-06	0.114979	5_TxWk
5mC	cg10987720	5	177827484	COL23A1	Body	shelf	-0.0483879	8.78778e-06	0.116798	15_Quies
5mC	cg12131414	17	72352968	BTBD17	Body	island	-0.0561966	8.93949e-06	0.116798	14_ReprPCWk
5mC	cg07306331	6	32049354	TNXB	Body	shelf	0.0541831	9.14125e-06	0.117339	6_EnhG
5mC	cg07568822	15	22918667	CYFIP1	5'UTR	opensea	-0.147176	9.4847e-06	0.119648	7_Enh
5mC	cg08816611	9	116416642		IGR	opensea	0.0651444	1.00142e-05	0.121366	5_TxWk
5mC	cg07079753	16	16101869	ABCC1	Body	opensea	-0.0760728	1.01004e-05	0.121366	5_TxWk
5mC	cg13678009	11	9684886	SWAP70	TSS1500	shore	-0.09636	1.03377e-05	0.121366	1_TssA
5mC	cg00214140	9	97786649	C9orf3	Body	opensea	0.0776686	1.05311e-05	0.121366	7_Enh
5mC	cg06255307	2	234874053	TRPM8	Body	opensea	0.0552756	1.10079e-05	0.121366	15_Quies
5mC	cg06387496	7	2775674	GNA12	Body	shore	0.0691152	1.12544e-05	0.121366	7_Enh
5mC	cg19480724	7	27285831	EVX1	Body	island	-0.0264171	1.13452e-05	0.121366	13_ReprPC
5mC	cg04706087	1	15126781	KIAA1026	Body	shore	0.0255176	1.14924e-05	0.121366	15_Quies
5mC	cg04724058	1	150208087	ANP32E	TSS1500	shore	-0.0275499	1.16207e-05	0.121366	1_TssA
5mC	cg05715828	9	131643131	LRRC8A	TSS1500	shore	-0.0579971	1.20463e-05	0.121366	2_TssAFlnk
5mC	cg16600634	5	92907881	FLJ42709	TSS1500	island	-0.07479	1.20901e-05	0.121366	1_TssA
5mC	cg12822801	16	79835685		IGR	opensea	0.0137013	1.2132e-05	0.121366	14_ReprPCWk
5mC	cg19916035	9	79602347		IGR	opensea	-0.0955486	1.2148e-05	0.121366	15_Quies
5mC	cg08583830	11	117521011	DSCAML1	Body	opensea	0.0757822	1.2164e-05	0.121366	7_Enh
5mC	cg24085305	1	160179795	PEA15	5'UTR	opensea	0.0207519	1.21698e-05	0.121366	2_TssAFlnk
5mC	cg04222466	5	151813212		IGR	opensea	-0.0744735	1.24254e-05	0.121366	15_Quies
5mC	cg21026639	12	54656343	CBX5	5'UTR	opensea	0.0717614	1.24408e-05	0.121366	5_TxWk
5mC	cg25278144	17	77962240	TBC1D16	Body	shelf	0.0749205	1.29126e-05	0.123024	5_TxWk
5mC	cg07009284	8	76318515		IGR	shore	-0.0782328	1.30092e-05	0.123024	13_ReprPC
5mC	cg24965479	17	59216714	BCAS3	Body	opensea	-0.0473101	1.31152e-05	0.123024	15_Quies
5mC	cg13938504	1	236763796	HEATR1	Body	shelf	0.0233757	1.37049e-05	0.126928	5_TxWk
5mC	cg11081833	22	37975941	LGALS2	1stExon	opensea	-0.03616	1.41712e-05	0.129607	15_Quies
5mC	cg01433813	2	39719089	LOC728730	Body	opensea	-0.0743199	1.48656e-05	0.130325	15_Quies
5mC	cg14685778	1	61899789	NFIA	Body	opensea	0.0473257	1.49122e-05	0.130325	6_EnhG
5mC	cg15112197	16	71915237	ZNF821	5'UTR	shelf	-0.094019	1.49602e-05	0.130325	5_TxWk
5mC	cg05479627	16	869560		IGR	shore	-0.0739383	1.50833e-05	0.130325	14_ReprPCWk
5mC	cg17463355	16	70479694		IGR	opensea	-0.05958	1.51813e-05	0.130325	15_Quies
5mC	cg24950918	1	108113977	VAV3	3'UTR	opensea	-0.0790275	1.55908e-05	0.130325	15_Quies
5mC	cg01307861	13	29045699	FLT1	Body	opensea	-0.107416	1.56524e-05	0.130325	14_ReprPCWk
5mC	cg08145377	20	22327527		IGR	opensea	-0.114253	1.56747e-05	0.130325	14_ReprPCWk
5mC	cg15862390	12	125387709		IGR	opensea	-0.0912648	1.63376e-05	0.13431	5_TxWk
5mC	cg08522387	8	76451588	HNF4G	TSS1500	opensea	-0.0982267	1.76393e-05	0.143018	15_Quies
5mC	cg17798252	3	148342922		IGR	opensea	-0.0996656	1.77878e-05	0.143018	15_Quies
5mC	cg00015530	8	145052950	PARP10	Body	shore	-0.0539925	1.86377e-05	0.145902	5_TxWk
5mC	cg13773306	6	29646253	ZFP57	TSS1500	opensea	-0.101998	1.86653e-05	0.145902	14_ReprPCWk
5mC	cg01591898	22	38696032	CSNK1E	Body	opensea	0.0823737	1.87448e-05	0.145902	4_Tx
5mC	cg27517647	3	179164325	GNB4	5'UTR	opensea	-0.0877399	1.91089e-05	0.147171	15_Quies
5mC	cg21082130	7	157474409	PTPRN2	Body	shelf	-0.077453	2.00514e-05	0.152114	5_TxWk
5mC	cg03546814	1	12498784	VPS13D	Body	opensea	-0.0619326	2.01665e-05	0.152114	5_TxWk
5mC	cg05763569	10	14131833	FRMD4A	Body	opensea	-0.0796797	2.04908e-05	0.152983	15_Quies
5mC	cg13423563	1	100046082		IGR	opensea	0.0719256	2.10907e-05	0.154715	7_Enh
5mC	cg03317202	15	85873141		IGR	opensea	-0.0814698	2.11837e-05	0.154715	1_TssA
5mC	cg04867178	6	168503473		IGR	shore	-0.0516431	2.13572e-05	0.154715	14_ReprPCWk
5mC	cg17023693	3	158436346	RARRES1	Body	opensea	0.057341	2.24648e-05	0.160486	5_TxWk
5mC	cg15013801	10	73976790	ASCC1	TSS1500	shore	0.0942288	2.27188e-05	0.160486	1_TssA
5mC	cg05473829	17	1109544		IGR	shelf	-0.0835964	2.29191e-05	0.160486	14_ReprPCWk
5mC	cg15675238	16	745296	FBXL16	Body	island	-0.0772566	2.30311e-05	0.160486	14_ReprPCWk
5mC	cg00466249	17	79269884	SLC38A10	TSS1500	shore	0.0848225	2.41337e-05	0.166582	2_TssAFlnk
5mC	cg10628641	2	75567971		IGR	opensea	-0.0909129	2.49326e-05	0.170283	15_Quies
5mC	cg24300099	11	8281035	LMO1	Body	shelf	-0.0442115	2.52844e-05	0.170283	14_ReprPCWk
5mC	cg07806732	1	44821797	ERI3	TSS1500	shore	0.0415558	2.53881e-05	0.170283	2_TssAFlnk
5mC	cg27529907	8	106741862	ZFPM2	Body	opensea	-0.0653813	2.56237e-05	0.170283	15_Quies
5mC	cg13053610	2	159968016	TANC1	Body	opensea	0.0854561	2.58336e-05	0.170283	5_TxWk
5mC	cg07664525	8	66901832		IGR	opensea	0.0563864	2.62721e-05	0.171269	15_Quies
5mC	cg02536712	14	75301206	YLPM1	Body	opensea	0.0457008	2.64514e-05	0.171269	5_TxWk
5mC	cg13756231	7	139413648	HIPK2	Body	shelf	0.0958022	2.68759e-05	0.172492	7_Enh
5mC	cg18595005	17	783036	NXN	Body	opensea	-0.107154	2.81429e-05	0.179053	5_TxWk
5mC	cg09169375	22	50665217	TUBGCP6	Body	opensea	0.0665222	2.91229e-05	0.18369	4_Tx
5mC	cg01168776	1	212002499	LPGAT1	Body	shore	0.0679415	2.95349e-05	0.184697	1_TssA
5mC	cg23288103	2	242499464	BOK	Body	shore	0.0929734	3.01814e-05	0.185013	1_TssA
5mC	cg22983119	10	35710333	CCNY	5'UTR	opensea	0.0892309	3.03161e-05	0.185013	7_Enh
5mC	cg06291428	11	57559063	CTNND1	5'UTR	opensea	-0.09309	3.04526e-05	0.185013	6_EnhG
5mC	cg12099677	3	114618858	ZBTB20	Body	opensea	0.0847025	3.0597e-05	0.185013	5_TxWk
5mC	cg05424538	3	182982242	MCF2L2	Body	opensea	-0.0560394	3.12701e-05	0.187091	5_TxWk
5mC	cg19181692	18	70206925	CBLN2	Body	shelf	-0.0755349	3.16886e-05	0.187091	14_ReprPCWk
5mC	cg25468905	1	4000125		IGR	opensea	0.0735248	3.17077e-05	0.187091	14_ReprPCWk
5mC	cg27024844	2	235859641	SH3BP4	TSS1500	shore	-0.0830309	3.22499e-05	0.187608	1_TssA
5mC	cg13334687	7	63384508		IGR	shelf	-0.058502	3.23082e-05	0.187608	5_TxWk
5mC	cg03587597	8	144105055		IGR	shore	0.0560987	3.3389e-05	0.188171	7_Enh
5mC	cg08507178	22	50357265	PIM3	3'UTR	shore	0.0935519	3.3505e-05	0.188171	6_EnhG
5mC	cg16770832	14	56604516	PELI2	Body	opensea	0.0617192	3.36004e-05	0.188171	15_Quies
5mC	cg05803404	10	43913474		IGR	opensea	-0.0361159	3.39232e-05	0.188171	15_Quies
5mC	cg07269567	6	30886161	VARS2	Body	shelf	0.0399552	3.40663e-05	0.188171	4_Tx
5mC	cg11563630	9	102003943		IGR	opensea	0.0241853	3.44751e-05	0.188171	5_TxWk
5mC	cg18841420	20	32190625	CBFA2T2	5'UTR	opensea	-0.0715971	3.47454e-05	0.188171	5_TxWk
5mC	cg26681766	1	85247785		IGR	opensea	0.0750947	3.5154e-05	0.188171	15_Quies
5mC	cg05869417	16	27234419		IGR	opensea	0.0993925	3.52591e-05	0.188171	5_TxWk
5mC	cg22863880	1	205897165	SLC26A9	Body	opensea	0.0444364	3.54862e-05	0.188171	7_Enh
5mC	cg04724937	16	3213413		IGR	opensea	0.0206364	3.59493e-05	0.188171	14_ReprPCWk
5mC	cg01867764	14	22986466		IGR	opensea	-0.0490539	3.62099e-05	0.188171	15_Quies
5mC	cg02183042	14	100762885	SLC25A29	Body	shelf	-0.0820468	3.69969e-05	0.188171	5_TxWk
5mC	cg02943834	17	53847554	PCTP	Body	opensea	0.0363542	3.7003e-05	0.188171	5_TxWk
5mC	cg03278802	17	57936223		IGR	opensea	-0.0813185	3.71799e-05	0.188171	5_TxWk
5mC	cg04440686	20	439764	TBC1D20	Body	shelf	0.0577397	3.7938e-05	0.188171	7_Enh
5mC	cg10178039	17	18884309	FAM83G	Body	opensea	0.0307707	3.86338e-05	0.188171	15_Quies
5mC	cg00482898	2	70521446	SNRPG	TSS1500	shore	0.0707575	3.90842e-05	0.188171	1_TssA
5mC	cg26421734	11	117680948		IGR	opensea	-0.0881109	3.97448e-05	0.188171	5_TxWk
5mC	cg14809932	6	29525723	UBD	Body	shelf	-0.10237	3.98654e-05	0.188171	14_ReprPCWk
5mC	cg10110288	5	55274030	IL6ST	Body	opensea	-0.0597241	3.99415e-05	0.188171	5_TxWk
5mC	cg18293437	20	3055544		IGR	shelf	-0.0820992	4.03472e-05	0.188171	14_ReprPCWk
5mC	cg10411548	17	78587698	RPTOR	Body	opensea	0.0247178	4.03303e-05	0.188171	15_Quies
5mC	cg16472369	17	4618322	ARRB2	Body	shelf	-0.0406215	4.04599e-05	0.188171	5_TxWk
5mC	cg13103179	15	33025272	GREM1	3'UTR	opensea	-0.106519	4.05289e-05	0.188171	15_Quies
5mC	cg14646653	7	42233161	GLI3	Body	opensea	-0.069833	4.09402e-05	0.188171	15_Quies
5mC	cg18900772	4	166703048		IGR	opensea	-0.0387106	4.12801e-05	0.188171	15_Quies
5mC	cg18594405	7	101462092	CUX1	Body	shore	0.066795	4.15258e-05	0.188171	15_Quies
5mC	cg07989042	7	128410110	CALU	3'UTR	opensea	-0.100412	4.18077e-05	0.188171	4_Tx
5mC	cg18391247	20	422550	TBC1D20	Body	opensea	0.0493155	4.19038e-05	0.188171	4_Tx
5mC	cg01304780	16	67894996	NUTF2	5'UTR	opensea	0.0727323	4.21211e-05	0.188171	4_Tx
5mC	cg10980224	12	94598405	PLXNC1	Body	opensea	-0.0525417	4.22202e-05	0.188171	15_Quies
5mC	cg07383704	7	27907842	JAZF1	Body	opensea	0.0636196	4.25205e-05	0.188171	15_Quies
5mC	cg16825803	7	50203499		IGR	opensea	-0.0685518	4.25849e-05	0.188171	15_Quies
5mC	cg22299694	19	11303830	KANK2	Body	island	0.0535007	4.31858e-05	0.188171	4_Tx
5mC	cg02688694	16	75339528	CFDP1	Body	opensea	0.0578548	4.32206e-05	0.188171	7_Enh
5mC	cg16294168	8	1810433	ARHGEF10	Body	opensea	0.0455996	4.35246e-05	0.188171	7_Enh
5mC	cg22499893	1	24307535	SFRS13A	TSS1500	shore	-0.0699217	4.37175e-05	0.188171	2_TssAFlnk
5mC	cg15263345	18	45856503		IGR	opensea	0.0217443	4.47759e-05	0.188171	15_Quies
5mC	cg00438486	17	30620277	RHBDL3	Body	opensea	0.021445	4.49823e-05	0.188171	5_TxWk
5mC	cg03636488	12	132551127	EP400	Body	opensea	-0.0650335	4.52301e-05	0.188171	4_Tx
5mC	cg03307655	5	33467949	TARS	3'UTR	opensea	-0.132072	4.55261e-05	0.188171	4_Tx
5mC	cg26780768	9	139238395	GPSM1	Body	shore	0.0446337	4.59364e-05	0.188171	5_TxWk
5mC	cg26792129	1	99550256	LOC100129620	Body	opensea	-0.0940252	4.60045e-05	0.188171	15_Quies
5mC	cg05453148	9	90222395	DAPK1	Body	opensea	0.0525738	4.61867e-05	0.188171	5_TxWk
5mC	cg11947528	6	167703591	UNC93A	TSS1500	opensea	-0.0615527	4.62053e-05	0.188171	14_ReprPCWk
5mC	cg23992672	20	62633123	PRPF6	Body	opensea	0.0769056	4.63427e-05	0.188171	4_Tx
5mC	cg02167618	11	22513571	LINC01495	TSS200	opensea	0.0434394	4.63428e-05	0.188171	1_TssA
5mC	cg15504662	22	31644160	LIMK2	TSS200	opensea	0.0789109	4.76336e-05	0.188171	1_TssA
5mC	cg00658704	15	35999901		IGR	opensea	-0.0828412	4.76607e-05	0.188171	15_Quies
5mC	cg02226644	19	39045673	RYR1	Body	opensea	-0.0445063	4.78738e-05	0.188171	5_TxWk
5mC	cg04255276	11	65314021	LTBP3	Body	island	-0.0581899	4.89713e-05	0.188171	6_EnhG
5mC	cg14306094	11	946142	AP2A2	Body	shelf	0.080453	4.91973e-05	0.188171	7_Enh
5mC	cg26929769	22	41834962	TOB2	5'UTR	opensea	0.0633912	4.92652e-05	0.188171	5_TxWk
5mC	cg05930631	3	33413776	FBXL2	Body	opensea	0.0531102	4.94902e-05	0.188171	15_Quies
5mC	cg14591979	11	115127672	CADM1	Body	opensea	-0.0624979	4.98348e-05	0.188171	5_TxWk
5mC	cg06070534	2	55792683	PPP4R3B	Body	opensea	-0.102459	5.01136e-05	0.188171	5_TxWk
5mC	cg19987863	9	134042691	NUP214	Body	opensea	0.0656958	5.03578e-05	0.188171	5_TxWk
5mC	cg06749955	12	12762064		IGR	shelf	-0.0640106	5.05941e-05	0.188171	5_TxWk
5mC	cg00185723	1	193029818	UCHL5	TSS1500	shore	0.0272478	5.06234e-05	0.188171	1_TssA
5mC	cg21963629	18	726921	YES1	Body	opensea	-0.083713	5.0648e-05	0.188171	15_Quies
5mC	cg01959358	18	13864693		IGR	shelf	-0.0700366	5.0674e-05	0.188171	14_ReprPCWk
5mC	cg27657459	17	54853771		IGR	shelf	-0.103932	5.10713e-05	0.188171	15_Quies
5mC	cg09505361	11	118514792	MIR6716	Body	opensea	0.0450099	5.11692e-05	0.188171	4_Tx
5mC	cg14705010	11	71724583	NUMA1	Body	opensea	0.0489939	5.15334e-05	0.188171	6_EnhG
5mC	cg25948445	5	154140801	LARP1	Body	shelf	-0.0483404	5.16313e-05	0.188171	7_Enh
5mC	cg26924967	19	3136097	GNA15	TSS200	opensea	-0.0520076	5.1794e-05	0.188171	5_TxWk
5mC	cg03515897	14	95980971		IGR	shore	0.0753866	5.22132e-05	0.188171	7_Enh
5mC	cg20852250	3	72149422		IGR	opensea	-0.0729668	5.22375e-05	0.188171	15_Quies
5mC	cg11182225	7	97360615	TAC1	TSS1500	shore	-0.0727694	5.245e-05	0.188171	15_Quies
5mC	cg25464950	11	68600521	CPT1A	5'UTR	opensea	0.0579217	5.26176e-05	0.188171	7_Enh
5mC	cg14691111	1	28319022	EYA3	Body	opensea	-0.0495664	5.26196e-05	0.188171	4_Tx
5mC	cg09648459	11	130479188		IGR	opensea	0.0489581	5.3245e-05	0.188171	14_ReprPCWk
5mC	cg06801852	14	105622992	JAG2	Body	shore	0.0525059	5.3375e-05	0.188171	5_TxWk
5mC	cg02014117	6	55304539	HMGCLL1	Body	opensea	-0.0620028	5.35706e-05	0.188171	15_Quies
5mC	cg12632832	1	157013346	ARHGEF11	Body	shore	-0.0460007	5.36273e-05	0.188171	2_TssAFlnk
5mC	cg19382808	1	1602481	LOC728661	Body	island	0.0167782	5.36486e-05	0.188171	4_Tx
5mC	cg26068595	14	75386651	RPS6KL1	Body	shelf	0.0491033	5.37966e-05	0.188171	6_EnhG
5mC	cg14929076	20	55041057		IGR	shelf	-0.0563576	5.40623e-05	0.188171	15_Quies
5mC	cg19642177	6	74270821		IGR	opensea	-0.0579216	5.41532e-05	0.188171	15_Quies
5mC	cg15353194	3	196443006	PIGX	Body	shelf	0.0297562	5.43204e-05	0.188171	5_TxWk
5mC	cg24221919	7	157480107	PTPRN2	Body	island	-0.0635529	5.46137e-05	0.188171	14_ReprPCWk
5mC	cg06226630	4	48493420	ZAR1	Body	island	-0.0874662	5.51241e-05	0.188171	13_ReprPC
5mC	cg14413898	6	114133180		IGR	opensea	-0.0807146	5.56267e-05	0.188171	15_Quies
5mC	cg11423701	1	147246154	GJA5	TSS1500	opensea	-0.0920674	5.5824e-05	0.188171	14_ReprPCWk
5mC	cg01080907	20	55885846		IGR	opensea	0.0455683	5.59652e-05	0.188171	14_ReprPCWk
5mC	cg23702610	15	100017287		IGR	opensea	-0.0479719	5.60083e-05	0.188171	7_Enh
5mC	cg23482747	19	18113604	ARRDC2	Body	shore	-0.0449457	5.60681e-05	0.188171	5_TxWk
5mC	cg18639190	17	40592693		IGR	opensea	-0.0455902	5.61327e-05	0.188171	15_Quies
5mC	cg12688965	8	144582077	ZC3H3	Body	opensea	0.0522484	5.61359e-05	0.188171	7_Enh
5mC	cg01800534	15	64173708		IGR	opensea	-0.0392884	5.62174e-05	0.188171	15_Quies
5mC	cg05807415	3	41234930		IGR	opensea	-0.0832561	5.6279e-05	0.188171	15_Quies
5mC	cg03173748	16	83760849	CDH13	Body	opensea	-0.0665138	5.6323e-05	0.188171	15_Quies
5mC	cg20011465	1	170669991	PRRX1	Body	opensea	0.0439899	5.73969e-05	0.190887	7_Enh
5mC	cg18406560	1	230486771	PGBD5	Body	opensea	0.0304977	5.79819e-05	0.19196	7_Enh
5mC	cg19967622	16	75628183		IGR	opensea	0.0897957	5.83452e-05	0.192213	5_TxWk
5mC	cg06451566	6	107187275	LOC100422737	Body	opensea	0.0608056	5.94656e-05	0.192213	15_Quies
5mC	cg12742889	8	49193411		IGR	opensea	-0.0546211	5.97083e-05	0.192213	15_Quies
5mC	cg26245368	16	3996295		IGR	opensea	0.0467866	5.97372e-05	0.192213	15_Quies
5mC	cg07099481	15	86237653	AKAP13	Body	opensea	-0.05033	5.98269e-05	0.192213	5_TxWk
5mC	cg01812400	14	104179095	XRCC3	5'UTR	shelf	0.0915878	5.98564e-05	0.192213	7_Enh
5mC	cg06000345	17	17613292	RAI1	5'UTR	opensea	0.0671844	5.98974e-05	0.192213	7_Enh
5mC	cg00567109	7	870753	SUN1	TSS1500	opensea	0.0613751	6.15113e-05	0.195642	5_TxWk
5mC	cg10394047	21	47575416	FTCD	1stExon	opensea	0.039515	6.17148e-05	0.195642	5_TxWk
5mC	cg24482389	19	54026067	ZNF331	5'UTR	shore	-0.0966635	6.18677e-05	0.195642	15_Quies
5mC	cg09265054	8	145728138	GPT	TSS1500	shore	0.0361576	6.20354e-05	0.195642	7_Enh
5mC	cg10543682	19	50144952	SCAF1	TSS1500	shore	-0.0220476	6.31847e-05	0.198411	2_TssAFlnk
5mC	cg03199263	3	190457918		IGR	opensea	-0.0807527	6.38742e-05	0.199719	15_Quies
5hmC	cg08753407	14	75151317	AREL1	Body	opensea	0.0845115	2.69437e-07	0.103261	5_TxWk
5hmC	cg25449440	3	147116420	ZIC4	Body	island	0.0852634	5.31172e-07	0.103261	14_ReprPCWk
5hmC	cg24291103	1	51763915	TTC39A	TSS1500	opensea	0.0625842	7.64129e-07	0.103261	5_TxWk
5hmC	cg27011753	10	34976730	PARD3	Body	opensea	-0.0392643	1.72888e-06	0.174323	15_Quies
5hmC	cg16096172	6	46924482		IGR	opensea	-0.0366251	2.3494e-06	0.174323	15_Quies
5hmC	cg18072071	16	84126959	MBTPS1	Body	opensea	-0.0387387	2.68808e-06	0.174323	4_Tx
5hmC	cg05473829	17	1109544		IGR	shelf	0.081994	3.00996e-06	0.174323	14_ReprPCWk
5hmC	cg03397345	10	81065148	ZMIZ1	Body	opensea	-0.0271729	3.55523e-06	0.180165	4_Tx
5hmC	cg03452759	20	31467215		IGR	opensea	-0.0256068	4.09956e-06	0.184666	15_Quies
5hmC_adj	cg08753407	14	75151317	AREL1	Body	opensea	0.0845115	2.28078e-07	0.0648852	5_TxWk
5hmC_adj	cg25449440	3	147116420	ZIC4	Body	island	0.0852634	3.7861e-07	0.0648852	14_ReprPCWk
5hmC_adj	cg24291103	1	51763915	TTC39A	TSS1500	opensea	0.0625842	8.18062e-07	0.093465	5_TxWk
5hmC_adj	cg05473829	17	1109544		IGR	shelf	0.081994	2.40429e-06	0.198412	14_ReprPCWk
5hmC_adj	cg27011753	10	34976730	PARD3	Body	opensea	-0.0392643	2.89438e-06	0.198412	15_Quies
Differentially methylated probes (FDR<0.20) in the 5-methylcytosine (5mC) and the 5-hydroxymetylcytosine (5hmC) fractions as well as the 5hmC fraction following the adjusment suggested by Lunnon et al. (PMID: 26883014).
Probe ID: Illumina probe ID; Chr: chromosome; Position: chromosomal position; chromHMM: ChromHMM data for the dorsolateral prefrontal cortex. 1_TssA: active TSS; 2_TssAFlnk: Flanking Active TSS;
4_Tx: Strong transcription activity; 5_TxWk: weak transcription activity; 6_EnhG: Genic enhancers; 7_Enh: Enhancers; 13_ReprPC: Repressed PolyComb; 14_ReprPCWk: Weak repressed PolyComb; 15_Quies: quiescent transcription.

## Sheet: Supplementary Table 6
Rydbirk et al., "Epigenetic modulation of AREL1 and increased HLA expression in brains of Multiple system atrophy patients"
Supplementary Table 6 Most significant probes for MSA subtypes
Fraction	Probe ID	Chr	Position	Gene	Gene feature	CpG island	Δβ (%)	P	Adj. P
5mC	cg26875135	7	1221192		IGR	opensea	-0.240173	8.52581e-06	0.99993
5mC	cg03260166	20	37059717	LOC388796	Body	shelf	-0.212501	1.27178e-05	0.99993
5mC	cg16158296	21	45559077	C21orf33	Body	shore	-0.120052	1.68243e-05	0.99993
5mC	cg13176867	1	855425	FLJ39609	TSS1500	shore	-0.122047	2.77909e-05	0.99993
5mC	cg11300971	4	89619038	NAP1L5	TSS200	opensea	-0.117724	3.36775e-05	0.99993
5mC	cg07890238	8	8182454	PRAGMIN	Body	opensea	-0.163112	3.63168e-05	0.99993
5mC	cg00883837	1	248551173	OR2T6	1stExon	opensea	-0.101592	3.91788e-05	0.99993
5mC	cg06798115	3	45241685		IGR	opensea	0.0942231	3.96888e-05	0.99993
5mC	cg11062168	15	35262789	AQR	TSS1500	shore	-0.0804345	4.12532e-05	0.99993
5mC	cg27589731	1	150229143	CA14	TSS1500	opensea	-0.0471934	4.21402e-05	0.99993
5mC	cg26183265	17	1374597	MYO1C	Body	shore	-0.0906357	4.56988e-05	0.99993
5mC	cg01798341	17	80842262	TBCD	Body	opensea	-0.0740745	4.79259e-05	0.99993
5mC	cg13274938	17	38493822	RARA	Body	shelf	-0.149861	5.01646e-05	0.99993
5mC	cg02243061	5	112305407		IGR	opensea	-0.0675033	5.01949e-05	0.99993
5mC	cg02474076	7	127223255	GCC1	Body	shore	-0.0848245	5.05459e-05	0.99993
5mC	cg14045814	2	219267341	CTDSP1	Body	shore	-0.131671	5.36284e-05	0.99993
5mC	cg01044580	14	21900820	CHD8	TSS1500	opensea	-0.0792859	5.55196e-05	0.99993
5mC	cg06110575	2	45229649		IGR	shore	-0.0700494	5.6198e-05	0.99993
5mC	cg14905514	14	105998745		IGR	shelf	-0.100324	5.70988e-05	0.99993
5mC	cg03442977	22	39772154	SYNGR1	Body	shore	-0.0742234	6.514e-05	0.99993
5mC	cg06022936	6	33283987	ZBTB22	Body	shore	-0.160298	6.5943e-05	0.99993
5mC	cg02365303	5	147052498	JAKMIP2	5'UTR	opensea	-0.0876476	6.86341e-05	0.99993
5mC	cg22282038	8	41505495	NKX6-3	TSS1500	shore	-0.0847196	7.16186e-05	0.99993
5mC	cg13063845	13	112554987		IGR	opensea	-0.187652	7.45391e-05	0.99993
5mC	cg12256688	12	131200855		IGR	shore	-0.0514124	7.80566e-05	0.99993
5mC	cg14298689	13	93293174	GPC5	Body	opensea	-0.094246	9.19972e-05	0.99993
5mC	cg16735495	7	105690812		IGR	opensea	-0.123912	0.00010204	0.99993
5mC	cg27129048	15	92938576	ST8SIA2	Body	shore	-0.133363	0.000104883	0.99993
5mC	cg12720965	1	245397981	KIF26B	Body	opensea	-0.0818403	0.000111307	0.99993
5mC	cg17006282	19	5689943	RPL36	TSS1500	shore	-0.106404	0.000120411	0.99993
5mC	cg10469791	4	42895240	GRXCR1	TSS200	opensea	-0.0757199	0.000121055	0.99993
5mC	cg21253130	13	32609104	FRY	Body	shelf	-0.0825164	0.000125259	0.99993
5mC	cg17271504	1	201864501		IGR	opensea	-0.0732698	0.000127224	0.99993
5mC	cg14392652	17	6927424	BCL6B	Body	island	-0.224563	0.000128033	0.99993
5mC	cg08529614	1	25665474	TMEM50A	5'UTR	shore	-0.0225819	0.000129394	0.99993
5mC	cg06346362	1	3400412		IGR	opensea	-0.113624	0.000130964	0.99993
5mC	cg26410133	1	115051834	TRIM33	Body	shore	-0.0896252	0.000138977	0.99993
5mC	cg23693705	20	62079638	KCNQ2	Body	island	-0.188564	0.000150433	0.99993
5mC	cg11104712	17	7306613	C17orf61	Body	shore	-0.0774464	0.000151634	0.99993
5mC	cg24025721	7	1220962		IGR	opensea	-0.122895	0.000152426	0.99993
5mC	cg25024210	18	2912429	EMILIN2	Body	shore	-0.0852154	0.000154778	0.99993
5mC	cg08085929	6	33246301	B3GALT4	1stExon	shore	-0.101665	0.000168113	0.99993
5mC	cg16444126	3	9987393	PRRT3	3'UTR	shore	-0.110822	0.000172538	0.99993
5mC	cg02280226	17	79966366	ASPSCR1	Body	shore	-0.101321	0.000177209	0.99993
5mC	cg10074409	1	209979377	IRF6	5'UTR	island	-0.0321424	0.000177423	0.99993
5mC	cg02283151	14	100110845	HHIPL1	TSS1500	shore	-0.06791	0.000177709	0.99993
5mC	cg11143671	1	180904018	KIAA1614	Body	shore	-0.121397	0.000190035	0.99993
5mC	cg21361322	22	31500896	SELM	3'UTR	island	-0.170878	0.000198369	0.99993
5mC	cg08926056	1	161591591		IGR	opensea	-0.0269427	0.000205486	0.99993
5mC	cg01226231	5	139935196	SRA1	Body	shore	-0.0820958	0.000206308	0.99993
5mC	cg06906869	13	52734154	NEK3	TSS1500	shore	-0.0967679	0.00020676	0.99993
5mC	cg15936718	16	90088801	GAS8	TSS1500	shore	-0.0384836	0.00020964	0.99993
5mC	cg20400838	7	21208923		IGR	opensea	-0.15155	0.000209756	0.99993
5mC	cg07640391	18	77768640		IGR	opensea	0.0292984	0.000212719	0.99993
5mC	cg06216428	16	2823300	TCEB2	Body	shelf	-0.0907463	0.000213737	0.99993
5mC	cg23576258	2	39999331	THUMPD2	Body	opensea	-0.104858	0.000222757	0.99993
5mC	cg05023013	22	42195063	MEI1	Body	shore	-0.13369	0.000225348	0.99993
5mC	cg25146042	1	33236105	KIAA1522	Body	shore	-0.0806978	0.000225428	0.99993
5mC	cg19199677	8	139613769	COL22A1	Body	opensea	-0.116571	0.000229225	0.99993
5mC	cg19735514	1	161762739	ATF6	Body	opensea	-0.116704	0.00024727	0.99993
5mC	cg21669371	11	1143630		IGR	opensea	-0.0391461	0.000251365	0.99993
5mC	cg16993015	11	8006143		IGR	shelf	-0.0802907	0.000252017	0.99993
5mC	cg08301181	17	73780373	UNK	TSS1500	shore	-0.131557	0.000258781	0.99993
5mC	cg07877517	5	55488249	ANKRD55	Body	opensea	-0.0702857	0.000260678	0.99993
5mC	cg15891546	8	142179908	DENND3	Body	shelf	0.154952	0.000266168	0.99993
5mC	cg26389811	4	127697722		IGR	opensea	0.0372578	0.000266674	0.99993
5mC	cg07447015	16	89438597	ANKRD11	5'UTR	island	-0.0821161	0.000268096	0.99993
5mC	cg19445578	17	71426089	SDK2	Body	opensea	-0.159019	0.000275132	0.99993
5mC	cg20540428	3	73045686	PPP4R2	TSS1500	shore	-0.202846	0.000278216	0.99993
5mC	cg27535302	1	42631437	GUCA2A	TSS1500	opensea	-0.106716	0.000279542	0.99993
5mC	cg07137429	10	100093476		IGR	opensea	-0.0693483	0.000291075	0.99993
5mC	cg11645532	19	48110940	GLTSCR1	TSS1500	shore	-0.146975	0.000297297	0.99993
5mC	cg17579154	17	80858539	TBCD	Body	shore	-0.16135	0.000299274	0.99993
5mC	cg24848189	11	44338968		IGR	shore	-0.0639773	0.000303528	0.99993
5mC	cg13397282	9	124525423	DAB2IP	Body	shelf	-0.114916	0.000304032	0.99993
5mC	cg21761853	6	30704809	FLOT1	Body	opensea	-0.0512175	0.000304728	0.99993
5mC	cg21898299	15	68924220	CORO2B	Body	opensea	-0.075665	0.000309405	0.99993
5mC	cg21193977	9	139349785	SEC16A	Body	island	-0.0710921	0.000322512	0.99993
5mC	cg25317435	3	73904743		IGR	opensea	0.0672145	0.000331277	0.99993
5mC	cg17834755	7	129423218		IGR	island	-0.0290881	0.000332321	0.99993
5mC	cg05459280	4	129493784		IGR	opensea	0.0892646	0.000333527	0.99993
5mC	cg14531665	9	91058614	SPIN1	Body	opensea	-0.0930625	0.000334292	0.99993
5mC	cg10990081	3	3168142	TRNT1	TSS1500	shore	-0.0466358	0.000337091	0.99993
5mC	cg22960616	11	71188716	NADSYN1	Body	opensea	0.0725358	0.000340687	0.99993
5mC	cg02613917	4	24587158	DHX15	TSS1500	shore	-0.0921526	0.000343575	0.99993
5mC	cg03024860	9	136657884	VAV2	Body	shore	-0.108164	0.000344561	0.99993
5mC	cg19243533	1	43205605	CLDN19	1stExon	shore	-0.0676261	0.000346629	0.99993
5mC	cg22876210	1	33768603		IGR	shelf	-0.0572433	0.000346829	0.99993
5mC	cg02785604	2	131676136	ARHGEF4	5'UTR	shore	-0.0846743	0.000347131	0.99993
5mC	cg01165355	3	64225108		IGR	opensea	-0.0983956	0.000349663	0.99993
5mC	cg18282791	6	26332501		IGR	opensea	-0.0458284	0.000352516	0.99993
5mC	cg03401297	19	41025959	SPTBN4	Body	island	-0.118381	0.000357086	0.99993
5mC	cg09922085	14	104175768	XRCC3	Body	opensea	-0.149798	0.000359118	0.99993
5mC	cg07576541	1	153630883	SNAPIN	TSS1500	shore	-0.223943	0.000359599	0.99993
5mC	cg18024631	1	1271862	DVL1	Body	island	-0.0758374	0.000364661	0.99993
5mC	cg14094639	1	1309477	AURKAIP1	Body	island	-0.105498	0.000365435	0.99993
5mC	cg26282236	12	1025755	RAD52	Body	opensea	-0.105454	0.000371946	0.99993
5mC	cg19653907	4	3309417		IGR	shore	-0.120903	0.000379554	0.99993
5mC	cg26678262	2	128298086	MYO7B	5'UTR	opensea	0.1402	0.000380273	0.99993
5mC	cg00055986	5	2537520		IGR	opensea	-0.108211	0.00038401	0.99993
5hmC	cg03260166	20	37059717	LOC388796	Body	shelf	0.187667	7.65165e-06	0.650677
5hmC	cg00994251	1	3439691	MEGF6	Body	shelf	0.108406	1.08375e-05	0.650677
5hmC	cg19030740	1	41871155		IGR	opensea	0.0866011	1.22607e-05	0.650677
5hmC	cg26511386	7	142982262	TMEM139	5'UTR	shelf	0.0824074	2.61513e-05	0.7037
5hmC	cg00295382	1	40364870	MYCL1	Body	shore	0.138727	3.07744e-05	0.7037
5hmC	cg26717763	6	28832567		IGR	shore	-0.089397	3.26139e-05	0.7037
5hmC	cg11645532	19	48110940	GLTSCR1	TSS1500	shore	0.123045	3.6932e-05	0.7037
5hmC	cg19502207	14	55337268	GCH1	Body	opensea	0.081842	4.11356e-05	0.7037
5hmC	cg00242526	2	242659876	ING5	Body	shelf	0.0685145	5.24575e-05	0.727237
5hmC	cg24162251	14	32420205		IGR	opensea	0.123691	5.47433e-05	0.727237
5hmC	cg07576541	1	153630883	SNAPIN	TSS1500	shore	0.214596	5.5609e-05	0.727237
5hmC	cg13567392	6	105726132	PREP	Body	opensea	0.0649983	6.59252e-05	0.791091
5hmC	cg19987060	6	52530180	LOC730101	Body	shore	0.110442	7.01497e-05	0.791091
5hmC	cg14392652	17	6927424	BCL6B	Body	island	0.175779	7.39539e-05	0.791091
5hmC	cg13206556	13	20875399		IGR	shore	0.076681	7.41511e-05	0.791091
5hmC	cg12979590	11	47554407	CUGBP1	5'UTR	opensea	0.0761817	8.42437e-05	0.809703
5hmC	cg02218884	11	627582	SCT	TSS1500	island	-0.0883351	8.62659e-05	0.809703
5hmC	cg12334414	7	135066317	CNOT4	Body	opensea	0.161195	9.21505e-05	0.814749
5hmC	cg25843866	6	168079818		IGR	shore	0.092423	9.82045e-05	0.814749
5hmC	cg14045814	2	219267341	CTDSP1	Body	shore	0.0944625	0.000112294	0.852649
5hmC	cg21590238	12	121454837	C12orf43	TSS1500	shore	-0.102074	0.000113572	0.852649
5hmC	cg03654058	11	2722539	KCNQ1OT1	TSS1500	shore	0.153885	0.000116038	0.853522
5hmC	cg26416766	13	28028981		IGR	shelf	0.103932	0.000119874	0.853522
5hmC	cg02724472	7	102553293	LRRC17	TSS200	opensea	0.100238	0.00012211	0.853522
5hmC	cg07447015	16	89438597	ANKRD11	5'UTR	island	0.0949893	0.00013021	0.860654
5hmC	cg05023013	22	42195063	MEI1	Body	shore	0.134726	0.000137051	0.860654
5hmC	cg11583863	6	30033694	PPP1R11	TSS1500	opensea	0.147426	0.000138278	0.860654
5hmC	cg04231701	4	1032855		IGR	shelf	0.0984448	0.000139484	0.860654
5hmC	cg25024210	18	2912429	EMILIN2	Body	shore	0.0914072	0.000145386	0.860654
5hmC	cg23247879	3	66306234	SLC25A26	Body	opensea	0.116393	0.000146734	0.860654
5hmC	cg14867383	6	32806911	TAP2	TSS1500	shore	0.167049	0.000150549	0.860654
5hmC	cg16023110	19	3838212	ZFR2	Body	island	0.0970761	0.000151774	0.860654
5hmC	cg02254181	1	203273149		IGR	shore	0.134892	0.000162742	0.868115
5hmC	cg10246081	12	49726893	C1QL4	Body	island	0.0900193	0.000165422	0.870953
5hmC	cg14154456	6	82946781	IBTK	Body	opensea	0.137367	0.000169932	0.883227
5hmC	cg13062455	14	81978021	SEL1L	Body	opensea	0.135662	0.000192305	0.956008
5hmC	cg04285362	4	14746310		IGR	opensea	0.106839	0.000195214	0.956008
5hmC	cg23576258	2	39999331	THUMPD2	Body	opensea	0.104137	0.000198084	0.956008
5hmC	cg02201132	2	242212884	HDLBP	5'UTR	shore	0.144173	0.000204446	0.964902
5hmC	cg12636169	1	217309970	ESRRG	5'UTR	shore	0.137277	0.000215355	0.964902
5hmC	cg26634885	17	43209687	PLCD3	1stExon	island	0.0478928	0.000216043	0.964902
5hmC	cg24719107	13	38172876	POSTN	5'UTR	opensea	0.0631491	0.00022161	0.964902
5hmC	cg20400838	7	21208923		IGR	opensea	0.122122	0.000221896	0.964902
5hmC	cg13355874	1	5932351	NPHP4	Body	opensea	0.0784843	0.000230975	0.964902
5hmC	cg19618897	17	65242892		IGR	shore	0.0983541	0.000231655	0.964902
5hmC	cg23655242	1	236318545	GPR137B	Body	opensea	0.0992735	0.000233843	0.964902
5hmC	cg21211413	15	89348748	ACAN	5'UTR	shore	0.13477	0.000245077	0.964902
5hmC	cg05187549	5	138904075		IGR	opensea	0.0994256	0.000256726	0.964902
5hmC	cg03823901	11	4615063	OR52I1	TSS1500	opensea	0.133524	0.000258717	0.964902
5hmC	cg17533142	13	48572949	SUCLA2	Body	shelf	0.192743	0.000261275	0.964902
5hmC	cg05976228	2	74329082	TET3	Body	opensea	0.053986	0.000262329	0.964902
5hmC	cg02237368	7	44103276	PGAM2	Body	shore	0.101606	0.000265938	0.964902
5hmC	cg09925057	15	80805700	ARNT2	Body	opensea	0.0803869	0.000267333	0.964902
5hmC	cg02613917	4	24587158	DHX15	TSS1500	shore	0.0906812	0.000278791	0.964902
5hmC	cg21912448	1	8727007	RERE	5'UTR	opensea	0.14254	0.000287081	0.964902
5hmC	cg27054847	6	131386869		IGR	shelf	0.0820583	0.000288767	0.964902
5hmC	cg09156073	5	6491550	UBE2QL1	3'UTR	opensea	0.0978122	0.000290369	0.964902
5hmC	cg15100426	2	219187432	PNKD	TSS1500	shore	0.0905509	0.000301282	0.982602
5hmC	cg23884175	11	76495749	TSKU	5'UTR	shore	0.0684226	0.000303144	0.982602
5hmC	cg20725907	3	143703954	C3orf58	Body	opensea	0.137468	0.000310901	0.990581
5hmC	cg27054514	1	2252995	MORN1	Body	shore	0.0682703	0.000317114	0.996592
5hmC	cg04776839	8	10686070	PINX1	Body	opensea	0.0919775	0.000329926	0.997885
5hmC	cg00878374	15	69100205	C15orf28	TSS1500	opensea	0.106593	0.000333204	0.997885
5hmC	cg04511104	17	36764185		IGR	shore	0.136521	0.000334145	0.997885
5hmC	cg26800802	7	139859464	JHDM1D	Body	opensea	0.0962243	0.000352273	0.999974
5hmC	cg07727134	12	120222632	CIT	Body	opensea	0.0586422	0.000360379	0.999974
5hmC	cg22699676	2	171569187	LOC440925	Body	shore	0.0690943	0.000361636	0.999974
5hmC	cg25556579	12	114829194	TBX5	Body	opensea	0.0990598	0.00037174	0.999974
5hmC	cg03174043	2	20548412		IGR	shore	0.130438	0.000399156	0.999974
5hmC	cg05539369	4	159689243	FNIP2	TSS1500	shore	0.145683	0.000400987	0.999974
5hmC	cg24293689	1	10732356	CASZ1	Body	opensea	0.112795	0.000405973	0.999974
5hmC	cg26438284	11	2406307	CD81	Body	shore	0.0946731	0.00040613	0.999974
5hmC	cg03024860	9	136657884	VAV2	Body	shore	0.111288	0.000407676	0.999974
5hmC	cg02152034	22	29600657	EMID1	TSS1500	shore	0.102844	0.000422414	0.999974
5hmC	cg13910439	9	2022036	SMARCA2	5'UTR	shelf	0.101562	0.000446566	0.999974
5hmC	cg25388527	18	43684054	ATP5A1	5'UTR	shore	-0.0759307	0.000459997	0.999974
5hmC	cg02411582	16	27232615	JMJD5	3'UTR	opensea	0.0841068	0.00046217	0.999974
5hmC	cg14031465	8	143869473	LY6D	TSS1500	opensea	0.058891	0.000474299	0.999974
5hmC	cg13942627	1	64283520	ROR1	Body	opensea	0.129119	0.000474626	0.999974
5hmC	cg21193977	9	139349785	SEC16A	Body	island	0.0728182	0.000480297	0.999974
5hmC	cg02912112	2	187120710		IGR	opensea	0.132522	0.000491394	0.999974
5hmC	cg24604749	1	221053841	HLX	Body	shore	-0.0802863	0.000494886	0.999974
5hmC	cg13674558	6	83775899	UBE2CBP	TSS1500	shore	0.0789932	0.000498962	0.999974
5hmC	cg07676361	16	80966860		IGR	shore	0.129522	0.000501258	0.999974
5hmC	cg25992016	13	77387018		IGR	opensea	-0.0874933	0.000503848	0.999974
5hmC	cg09024808	16	24764225	TNRC6A	Body	opensea	0.0923709	0.000505476	0.999974
5hmC	cg01927745	5	72677723		IGR	island	0.0930019	0.000507065	0.999974
5hmC	cg02180979	10	73575440	CDH23	3'UTR	opensea	0.105188	0.000508322	0.999974
5hmC	cg25191725	17	26554221	PYY2	Body	shore	0.0649612	0.000508906	0.999974
5hmC	cg06346362	1	3400412		IGR	opensea	0.115663	0.000521032	0.999974
5hmC	cg11904751	8	125501992	TATDN1	Body	opensea	0.123656	0.000524208	0.999974
5hmC	cg21330896	8	28205705	ZNF395	3'UTR	opensea	0.102888	0.000525353	0.999974
5hmC	cg16650630	15	40364862		IGR	opensea	0.083478	0.000526436	0.999974
5hmC	cg23127434	2	183880090	NCKAP1	Body	opensea	0.142238	0.000529122	0.999974
5hmC	cg00746338	21	38763513	DYRK1A	5'UTR	opensea	0.065678	0.000539931	0.999974
5hmC	cg25538450	19	1847778	REXO1	Body	island	0.0456438	0.000540961	0.999974
5hmC	cg08301181	17	73780373	UNK	TSS1500	shore	0.107673	0.000545081	0.999974
5hmC	cg07922521	4	48431647		IGR	opensea	0.0658781	0.000547602	0.999974
5hmC	cg06919693	2	66763598	MEIS1	Body	opensea	0.122652	0.000566828	0.999974
5hmC	cg03535830	1	110934327	SLC16A4	TSS1500	opensea	0.124179	0.000575631	0.999974
Table showing the most nominally significant probes between multiple system atrophy (MSA) subtypes. MSA-C were used as reference condition.
Fraction indicates whether probes were identified for the 5-methylcytosine (5mC) or the 5-hydroxymethylcytosine (5hmC) fraction. Probe ID: Illumina probe ID; Chr: chromosome; Position: chromosomal position.

## Sheet: Supplementary Table 7
Rydbirk et al., "Epigenetic modulation of AREL1 and increased HLA expression in brains of Multiple system atrophy patients"
Supplementary Table 7 Differentially Methylated Regions
Fraction	Chr	Start	End	Width	P	Overlapping promoters	Probes
5mC	20	57582581	57583709	1129	1.43009e-14	CTSZ-001, CTSZ-003, CTSZ-002, CTSZ-005	cg07631828, cg23265096, cg13795831, cg17398227, cg08545593, cg01623438, cg02744249, cg12831034, cg21331324, cg22145559, cg18245281, cg12787553, cg07464217, cg04917472, cg06125903, cg18563860, cg00539174, cg20278790, cg06942450, cg23907860
5mC	20	57463355	57464571	1217	1.95678e-14	GNAS-035, GNAS-201, GNAS-018, GNAS-015, GNAS-017, RP1-309F20.3-002, RP1-309F20.3-001, GNAS-056, GNAS-054, GNAS-040, GNAS-053, GNAS-052, GNAS-011, GNAS-006, GNAS-016, GNAS-008, GNAS-055, GNAS-007, GNAS-004, GNAS-046, GNAS-005, GNAS-003, GNAS-071	cg04779428, cg04019914, cg11357538, cg20008140, cg11480267, cg10011623, cg01748573, cg17334845, cg26767990, cg17652507, cg22407822, cg07341934, cg02107718, cg23496597, cg25308079, cg09772382, cg15222215, cg14263118, cg11244758, cg05926269, cg03821543, cg01538522, cg00267746, cg03837903, cg23159236, cg22798925, cg20126878
5mC	1	16163479	16164122	644	4.02075e-13	RP11-169K16.9-201	cg24735235, cg04889800, cg19025461, cg01429859, cg25980637, cg05821634, cg18973939
5mC	3	147122664	147124100	1437	3.00494e-09	ZIC4-001, ZIC4-201, ZIC4-002, ZIC4-010, ZIC4-008, ZIC4-003, ZIC4-004, ZIC4-011, ZIC4-009, ZIC4-202	cg06166523, cg21639713, cg24620761, cg05811594, cg16790847, cg02387803, cg19516404, cg05158240, cg12652796
5mC	11	94278407	94279068	662	5.03625e-09	FUT4-001, PIWIL4-003, PIWIL4-002	cg05229803, cg08863777, cg20533957, cg07235053, cg04757806, cg18023065, cg10283505, cg13300301
5mC	1	9714280	9714845	566	1.03145e-08	C1orf200-001	cg00231528, cg08854008, cg26899284, cg19793962, cg12354861, cg14989202, cg16597045
5mC	9	132961972	132962957	986	2.89929e-07	NCS1-201	cg13463203, cg24937644, cg23541792, cg11322715, cg14765881, cg04992022, cg13390441
5mC	17	4802735	4803506	772	2.84998e-06	C17orf107-001, C17orf107-002, CHRNE-002	cg05529816, cg14275842, cg13079094, cg07834574, cg14482741, cg20814095, cg21071097, cg22795610, cg19753476
5mC	11	63973423	63974229	807	4.5959e-06	FERMT3-001, FERMT3-002, FERMT3-008, FERMT3-009	cg18921653, cg22056218, cg25338707, cg12005186, cg06385449, cg09302355, cg07682037, cg16289449, cg24088438
5mC	16	75282051	75282362	312	2.19801e-05	BCAR1-009, BCAR1-014, BCAR1-016, BCAR1-015	cg02490847, cg01262865, cg04168235, cg16816806, cg25622325, cg14147394, cg24155383, cg05229802
Differentially methylated regions (FDR<0.05) for the 5-methylcytosine (5mC) fraction using the Bumphunter package. 5mC: 5-methylcytosine; Chr: chromosome; Start: start position on the genome; End: end position on the genome; Width: region length in base pairs.

## Sheet: Supplementary Table 8
Rydbirk et al., "Epigenetic modulation of AREL1 and increased HLA expression in brains of Multiple system atrophy patients"
Supplementary Table 8 Overlapping genes with other EWAS experiments
Fraction	Overlap	Probe ID	Chr	Position	Gene	Gene feature	CpG island	Δβ (%)	P	Adj. P	chromHMM	Study	Probe	Gene	Table
5mC	Gene	cg14306094	11	946142	AP2A2	Body	shelf	0.080453	4.91973e-05	0.188171	7_Enh	Gasparoni	cg20229025	AP2A2	S7
5mC	Gene	cg03619586	6	31705409	CLIC1	TSS1500	shelf	-0.0663767	8.48602e-06	0.114979	5_TxWk	Weber	cg03619586	CLIC1	S2
5mC	Gene	cg10987720	5	177827484	COL23A1	Body	shelf	-0.0483879	8.78778e-06	0.116798	15_Quies	Bettencourt	cg08632081	COL23A1	S2-1
5mC	Gene	cg10660498	7	101813936	CUX1	Body	opensea	0.0782947	8.32793e-07	0.087046	7_Enh	Gasparoni	cg10692693, cg05910443	CUX1	S13
5mC	Gene	cg18594405	7	101462092	CUX1	Body	shore	0.066795	4.15258e-05	0.188171	15_Quies	Gasparoni	cg10692693, cg05910443	CUX1	S13
5mC	Gene	cg07568822	15	22918667	CYFIP1	5'UTR	opensea	-0.147176	9.4847e-06	0.119648	7_Enh	Bettencourt	cg12322605	CYFIP1	S2-1, S2-4
5mC	Gene	cg05453148	9	90222395	DAPK1	Body	opensea	0.0525738	4.61867e-05	0.188171	5_TxWk	Gasparoni	cg13964439	DAPK1	S6
5mC	Gene	cg26780768	9	139238395	GPSM1	Body	shore	0.0446337	4.59364e-05	0.188171	5_TxWk	Gasparoni	cg14479136	GPSM1	S13
5mC	Gene	cg11231069	2	240225142	HDAC4	Body	opensea	-0.0630908	7.21444e-06	0.111381	7_Enh	Gasparoni, Weber	cg26876664, cg16468280	HDAC4	S13, S2
5mC	Gene	cg04706087	1	15126781	KIAA1026	Body	shore	0.0255176	1.14924e-05	0.121366	15_Quies	Bettencourt, Gasparoni	cg17657618, cg04080625	KIAA1026	S2-1, S12
5mC	Gene	cg04255276	11	65314021	LTBP3	Body	island	-0.0581899	4.89713e-05	0.188171	6_EnhG	Bettencourt	cg21529726	LTBP3	S2-1, S2-4
5mC	Gene	cg18595005	17	783036	NXN	Body	opensea	-0.107154	2.81429e-05	0.179053	5_TxWk	Weber	cg19987768, cg10805039, cg23241448	NXN	S2
5mC	Gene	cg18406560	1	230486771	PGBD5	Body	opensea	0.0304977	5.79819e-05	0.19196	7_Enh	Gasparoni	cg20967887	PGBD5	S7
5mC	Gene	cg21082130	7	157474409	PTPRN2	Body	shelf	-0.077453	2.00514e-05	0.152114	5_TxWk	Gasparoni, Weber	cg09350411, cg11427314, cg11468861, cg06892796, cg15736062, cg03347095, cg20116468	PTPRN2	S18, S12, S7, S2
5mC	Gene	cg24221919	7	157480107	PTPRN2	Body	island	-0.0635529	5.46137e-05	0.188171	14_ReprPCWk	Gasparoni, Weber	cg09350411, cg11427314, cg11468861, cg06892796, cg15736062, cg03347095, cg20116468	PTPRN2	S18, S12, S7, S2
5mC	Gene	cg06000345	17	17613292	RAI1	5'UTR	opensea	0.0671844	5.98974e-05	0.192213	7_Enh	Gasparoni, Weber	cg10870160, cg12546785	RAI1	S13, S2
5mC	Gene	cg10411548	17	78587698	RPTOR	Body	opensea	0.0247178	4.03303e-05	0.188171	15_Quies	Gasparoni	cg20562478	RPTOR	S16
5mC	Gene	cg13053610	2	159968016	TANC1	Body	opensea	0.0854561	2.58336e-05	0.170283	5_TxWk	Gasparoni	cg08384239	TANC1	S4
5mC	Gene	cg08012219	17	76913036	TIMP2	Body	opensea	-0.0837639	7.02679e-06	0.111381	5_TxWk	Weber	cg02569115	TIMP2	S2
5mC	Gene	cg07306331	6	32049354	TNXB	Body	shelf	0.0541831	9.14125e-06	0.117339	6_EnhG	Gasparoni, Weber	cg20614157, cg25854703, cg18419045	TNXB	S18, S16, S2
5mC	Gene	cg06226630	4	48493420	ZAR1	Body	island	-0.0874662	5.51241e-05	0.188171	13_ReprPC	Gasparoni	cg02662828, cg17953764	ZAR1	S13
5mC	Gene	cg12688965	8	144582077	ZC3H3	Body	opensea	0.0522484	5.61359e-05	0.188171	7_Enh	Weber	cg04180114	ZC3H3	S2
5mC	Probe	cg20618448	19	49962324	ALDH16A1	Body	shelf	-0.0488637	3.47172e-06	0.111381	5_TxWk	De Jager	cg20618448	ALDH16A1	S2
5mC	Probe	cg03619586	6	31705409	CLIC1	TSS1500	shelf	-0.0663767	8.48602e-06	0.114979	5_TxWk	Weber	cg03619586	CLIC1	S2
5hmC	Gene	cg27011753	10	34976730	PARD3	Body	opensea	-0.0392643	1.72888e-06	0.174323	15_Quies	Gasparoni	cg24691332	PARD3	S12
Differentially methylated probes (FDR<0.20) in both the 5-methylcytosine (5mC) and the 5-hydroxymetylcytosine fractions overlapping with genes or probes of other studies on neurodegenerative diseases
(Bettencourt et al.[8], Gasparoni et al.[10], De Jager et al.[34], and Weber et al.[13]). Probe ID: Illumina probe ID; Chr: chromosome; Position: chromosomal position; chromHMM: ChromHMM data for the dorsolateral prefrontal cortex.
Table: Refers to the supplementary table from with the gene/probe was retrieved (see Materials & Methods section). 5_TxWk: weak transcription activity; 6_EnhG: Genic enhancers; 7_Enh: Enhancers;
13_ReprPC: Repressed PolyComb; 14_ReprPCWk: Weak repressed PolyComb; 15_Quies: quiescent transcription.

## Sheet: Supplementary Table 9
Rydbirk et al., "Epigenetic modulation of AREL1 and increased HLA expression in brains of Multiple system atrophy patients"
Supplementary Table 9 Perspectivation to total methylation data from Bettencourt et al.
Fraction	ProbeID	Chr	Position	Gene	Gene feature	CpG island	Δβ (%)	P	Adj. P	Bettencourt P	Bettencourt adj. P
Total methylation	cg06615123	5	6198388	VWF	Body	opensea	0.0329898	0.00682713	0.947761	5.54e-06	0.039
Total methylation	cg07684583	13	15306188		IGR	opensea	-0.0592238	0.00790719	0.953869	8.4e-06	0.043
Total methylation	cg06209906	7	91252201	TTC7B	Body	opensea	-0.0476	0.0217932	0.977614	2.41e-07	0.006
Total methylation	cg07570113	9	59790180	LOC644649	TSS1500	shore	-0.0163386	0.0272069	0.983281	9.25e-07	0.014
Total methylation	cg10409981	22	99984763		IGR	island	-0.0456034	0.0364101	0.989758	1.08e-07	0.004
Total methylation	cg02309636	10	5087359	ZNF594	Body	opensea	-0.00510338	0.0416282	0.993513	3.28e-06	0.03
Total methylation	cg14768164	13	145025049	GTDC1	5'UTR	opensea	0.00930194	0.0459483	0.996587	2.85e-06	0.027
Total methylation	cg26478331	5	78412862	NAV3	Body	opensea	-0.00817842	0.0707049	0.999479	7.78e-06	0.042
Total methylation	cg11254602	5	75703120	CAPS2	Body	shelf	0.0323829	0.0707923	0.999479	1.22e-09	0.001
Total methylation	cg07632412	5	4969190		IGR	opensea	-0.0486824	0.0796019	0.999479	9.09e-06	0.046
Total methylation	cg24211406	6	46919477	C13orf18	Body	opensea	0.0356279	0.0884658	0.999479	3.31e-06	0.03
Total methylation	cg14614038	13	28858407	PLB1	Body	opensea	-0.0310868	0.0985669	0.999479	1.83e-07	0.006
Total methylation	cg07660811	23	2933723		IGR	island	-0.0229257	0.100353	0.999479	1.74e-06	0.02
Total methylation	cg03016722	23	92517538		IGR	opensea	-0.00573035	0.117144	0.999479	2.17e-06	0.022
Total methylation	cg23901920	7	55139669	SAMD4A	Body	opensea	0.0137437	0.119509	0.999479	4.69e-06	0.035
Total methylation	cg13642260	23	130955380	CIZ1	5'UTR	island	0.0639161	0.127133	0.999479	1.49e-06	0.017
Total methylation	cg15737168	4	120974095	TECTA	Body	opensea	-0.0454965	0.141357	0.999479	1.45e-08	0.003
Total methylation	cg03278568	19	5166415	ADAMTS16	Body	opensea	-0.0408863	0.143278	0.999479	1.49e-06	0.017
Total methylation	cg23483530	19	176759977	LMAN2	Body	shore	-0.0123481	0.144732	0.999479	3.6e-08	0.003
Total methylation	cg14321861	10	27287531	SEZ6	ExonBnd	opensea	0.0064703	0.145666	0.999479	9.98e-07	0.015
Total methylation	cg27297025	12	47259588	FKRP	Body	island	-0.0291301	0.148184	0.999479	4.17e-06	0.033
Total methylation	cg10071929	23	130955135	CIZ1	TSS1500	shore	0.0731748	0.152431	0.999479	1.39e-06	0.017
Total methylation	cg24555670	22	18244502		IGR	island	0.0178968	0.155031	0.999479	7.49e-06	0.042
Total methylation	cg22863628	20	31593323	BAT2	Body	opensea	0.0102758	0.161906	0.999479	4.37e-06	0.034
Total methylation	cg04682332	21	51149951	COBL	Body	opensea	-0.0187742	0.170962	0.999479	2.45e-06	0.024
Total methylation	cg01324343	17	183735012	ABCC5	5'UTR	shore	0.0111254	0.174181	0.999479	3.88e-06	0.032
Total methylation	cg24348479	2	155007323	DCST1	Body	opensea	-0.0318544	0.174183	0.999479	3.12e-07	0.006
Total methylation	cg02405213	23	5042618	JAK2	Body	shore	-0.0337296	0.208253	0.999479	2.4e-07	0.006
Total methylation	cg19867917	13	3642629	COLEC11	TSS200	island	0.0239249	0.209799	0.999479	8.64e-06	0.044
Total methylation	cg20357416	15	47294739	PCBP3	Body	shore	0.0188934	0.21421	0.999479	5.46e-06	0.039
Total methylation	cg09976142	23	130955436	CIZ1	5'UTR	island	0.0646272	0.214681	0.999479	7.34e-06	0.042
Total methylation	cg17808242	15	44772531		IGR	opensea	0.00229287	0.222909	0.999479	2.8e-07	0.006
Total methylation	cg08214407	20	132530773		IGR	opensea	0.00340502	0.224452	0.999479	5.08e-07	0.009
Total methylation	cg11853817	4	33397387		IGR	shore	0.00150353	0.226248	0.999479	2.73e-07	0.006
Total methylation	cg08939521	3	43394116		IGR	island	0.00498608	0.231942	0.999479	8.44e-06	0.043
Total methylation	cg20416280	10	11103904		IGR	opensea	0.00314104	0.247734	0.999479	5.24e-06	0.037
Total methylation	cg12631586	18	6941677	TBC1D14	Body	opensea	-0.015144	0.254497	0.999479	7.39e-06	0.042
Total methylation	cg20608306	4	116969690	SIK3	TSS1500	shore	-0.0231217	0.256427	0.999479	3.62e-06	0.032
Total methylation	cg12116101	13	63001713	EHBP1	Body	opensea	0.00889907	0.256476	0.999479	5.89e-08	0.003
Total methylation	cg27529037	14	44575021	PCIF1	Body	island	-0.00930563	0.269297	0.999479	3.81e-06	0.032
Total methylation	cg18192083	2	6086254	KCNAB2	TSS200	island	-0.0224106	0.274988	0.999479	6.6e-06	0.041
Total methylation	cg18208602	11	10488229	APCDD1	3'UTR	opensea	-0.0175909	0.292536	0.999479	6.95e-06	0.042
Total methylation	cg25831520	20	99529125		IGR	opensea	-0.0111614	0.294103	0.999479	4.66e-08	0.003
Total methylation	cg07033475	4	13508769		IGR	opensea	0.0161922	0.295819	0.999479	2.38e-06	0.024
Total methylation	cg26079891	20	62422009	KHDRBS2	Body	opensea	-0.0172396	0.302747	0.999479	6.87e-08	0.003
Total methylation	cg14515364	13	636606		IGR	island	-0.0110129	0.315704	0.999479	1.14e-06	0.015
Total methylation	cg20123217	8	62418105		IGR	opensea	0.0334318	0.316838	0.999479	4.43e-06	0.034
Total methylation	cg15463989	21	137519766	DGKI	Body	opensea	-0.0149164	0.322173	0.999479	7.28e-06	0.042
Total methylation	cg09190141	17	183750433	HTR3D	5'UTR	opensea	-0.0239345	0.333461	0.999479	1.79e-06	0.02
Total methylation	cg00720065	13	84219016		IGR	opensea	-0.0071388	0.346506	0.999479	6.85e-06	0.042
Total methylation	cg04445427	22	133699791		IGR	opensea	0.00604915	0.3639	0.999479	7.84e-07	0.013
Total methylation	cg01000188	23	133769184	QRFP	1stExon	opensea	-0.0103215	0.366802	0.999479	3.28e-06	0.03
Total methylation	cg06208288	2	58858074		IGR	opensea	0.00828474	0.371117	0.999479	6.37e-06	0.041
Total methylation	cg26070725	18	77434163	SHROOM3	Body	opensea	-0.000182438	0.378409	0.999479	2.53e-08	0.003
Total methylation	cg23163081	8	99029369	FAM169B	5'UTR	opensea	0.00179957	0.390671	0.999479	1.41e-07	0.005
Total methylation	cg18505670	20	168771259		IGR	island	-0.019203	0.400716	0.999479	2.09e-07	0.006
Total methylation	cg19903061	21	111403879	DOCK4	Body	opensea	0.0103319	0.406284	0.999479	9.74e-07	0.014
Total methylation	cg11851804	2	848379		IGR	shelf	0.0187405	0.411818	0.999479	1.04e-05	0.05
Total methylation	cg16098001	23	5425397	PLGRKT	Body	opensea	0.00662854	0.420009	0.999479	1.96e-06	0.021
Total methylation	cg08760753	16	49069623	FAM19A5	Body	opensea	0.0063728	0.422206	0.999479	3.74e-07	0.007
Total methylation	cg24737292	17	119900832	GPR156	Body	opensea	0.00906836	0.434304	0.999479	2.03e-06	0.021
Total methylation	cg14747775	2	193388130		IGR	opensea	0.0153316	0.435012	0.999479	6.64e-06	0.041
Total methylation	cg04222842	2	225965391	SRP9	TSS200	island	-0.00756732	0.44354	0.999479	3.42e-06	0.03
Total methylation	cg14255617	20	32729118	HLA-DQB2	Body	shore	0.00957012	0.443915	0.999479	8.38e-08	0.003
Total methylation	cg16906346	20	24646782	KIAA0319	TSS1500	shore	-0.0154105	0.446515	0.999479	4.26e-07	0.008
Total methylation	cg27069718	13	44844180	CAMKMT	Body	opensea	-0.0342599	0.447987	0.999479	4.18e-08	0.003
Total methylation	cg13681781	23	139102396	QSOX2	Body	opensea	-0.0016826	0.458875	0.999479	8.15e-07	0.013
Total methylation	cg18862597	2	17265457	CROCC	Body	opensea	-0.0136043	0.4595	0.999479	1.11e-06	0.015
Total methylation	cg06088084	3	48952423	BMS1P1	Body	island	-0.00795782	0.471073	0.999479	6.11e-08	0.003
Total methylation	cg15332782	2	152680738	LCE4A	TSS1500	opensea	-0.00633346	0.485455	0.999479	1.02e-05	0.05
Total methylation	cg03912785	22	103932743	AZIN1-AS1	Body	opensea	0.0209357	0.486594	0.999479	1.52e-06	0.017
Total methylation	cg19401202	23	78978023		IGR	opensea	0.00337956	0.514191	0.999479	6.31e-08	0.003
Total methylation	cg00944873	20	24646780	KIAA0319	TSS1500	shore	-0.00694524	0.532644	0.999479	4.08e-06	0.033
Total methylation	cg05597908	9	3193279		IGR	shore	0.0040786	0.534248	0.999479	2.71e-08	0.003
Total methylation	cg21491246	20	15037318		IGR	opensea	-0.00851561	0.542269	0.999479	6.63e-06	0.041
Total methylation	cg03302539	4	7110133	RBMXL2	TSS200	island	-0.00999459	0.544064	0.999479	3.69e-06	0.032
Total methylation	cg16593468	17	122844002	PDIA5	Body	opensea	0.0149763	0.549573	0.999479	1.94e-07	0.006
Total methylation	cg03762823	21	4019183	SDK1	Body	opensea	-0.0175616	0.551839	0.999479	4.89e-06	0.036
Total methylation	cg05199761	3	6105145	IL2RA	TSS1500	opensea	0.0169179	0.5674	0.999479	7.52e-08	0.003
Total methylation	cg17142898	12	53928496		IGR	opensea	0.00170999	0.568674	0.999479	1.5e-06	0.017
Total methylation	cg07404485	21	94953653	PON1	Body	shore	-0.00971042	0.572765	0.999479	7.62e-06	0.042
Total methylation	cg12049471	18	152592743	GATB	Body	opensea	-0.00534716	0.573941	0.999479	1.17e-06	0.015
Total methylation	cg18058957	6	91068842		IGR	opensea	-0.0288344	0.574486	0.999479	1.02e-05	0.05
Total methylation	cg05184446	21	6463058	DAGLB	Body	opensea	0.0113322	0.576962	0.999479	9.72e-06	0.048
Total methylation	cg14343457	20	149716235	MAP3K7IP2	Body	opensea	-0.010028	0.590827	0.999479	1.06e-06	0.015
Total methylation	cg22123595	21	133987259	SLC35B4	Body	opensea	0.00389607	0.600631	0.999479	7.73e-06	0.042
Total methylation	cg17657618	2	15427654	KIAA1026	Body	opensea	0.00864621	0.620934	0.999479	4.09e-06	0.033
Total methylation	cg08553726	5	53270365		IGR	shelf	0.0219556	0.622105	0.999479	6.32e-06	0.041
Total methylation	cg17598937	2	37047802		IGR	opensea	-0.00832206	0.630847	0.999479	1.33e-08	0.003
Total methylation	cg06489241	13	33824250	FAM98A	1stExon	shore	-0.000514507	0.631698	0.999479	9.28e-06	0.046
Total methylation	cg18516050	5	95800364		IGR	opensea	-0.00287375	0.633676	0.999479	2.47e-06	0.024
Total methylation	cg04687190	3	12508841	CAMK1D	Body	opensea	0.0155443	0.633962	0.999479	1.04e-05	0.05
Total methylation	cg10842801	20	143175102	HIVEP2	5'UTR	opensea	0.000262674	0.643968	0.999479	4.55e-08	0.003
Total methylation	cg22523351	22	59554016	NSMAF	Body	opensea	0.0144998	0.651225	0.999479	3.05e-06	0.029
Total methylation	cg22166835	13	238505167		IGR	opensea	-0.0129495	0.655108	0.999479	5.3e-08	0.003
Total methylation	cg05141289	8	57404080	TCF12	Body	opensea	0.00385431	0.659042	0.999479	2.17e-07	0.006
Total methylation	cg15308737	10	66303328	ARSG	5'UTR	opensea	0.000450335	0.661808	0.999479	7.6e-06	0.042
Total methylation	cg19045731	13	239037533	ESPNL	Body	island	-0.0151986	0.663944	0.999479	4.63e-08	0.003
Total methylation	cg01187798	7	92955118	SLC24A4	Body	opensea	0.000406974	0.66642	0.999479	9.71e-08	0.004
Total methylation	cg11474820	4	129742908	NFRKB	Body	opensea	0.029927	0.668838	0.999479	2.6e-07	0.006
Total methylation	cg20036097	4	18432571	LDHC	TSS1500	opensea	0.00531725	0.692057	0.999479	3.87e-06	0.032
Total methylation	cg02522955	8	101098882	PRKXP1	Body	island	-0.0118222	0.699815	0.999479	4.9e-06	0.036
Total methylation	cg10239574	23	37364777		IGR	opensea	-0.00068797	0.706735	0.999479	3.03e-07	0.006
Total methylation	cg14023780	10	43212803	ACBD4	5'UTR	shelf	-0.000737939	0.713274	0.999479	8.22e-06	0.043
Total methylation	cg25116699	17	101441608		IGR	shore	-0.00330429	0.750692	0.999479	8.71e-06	0.044
Total methylation	cg10235116	2	218479229	RRP15	Body	opensea	0.000701057	0.755534	0.999479	4.41e-06	0.034
Total methylation	cg20091128	5	104234963	NT5DC3	5'UTR	island	-0.0022425	0.755844	0.999479	7.73e-06	0.042
Total methylation	cg17416644	4	1474841	BRSK2	Body	shelf	-0.0127116	0.757526	0.999479	3.78e-06	0.032
Total methylation	cg19779236	16	43540370	MCAT	TSS1500	shore	0.00283939	0.761084	0.999479	5.85e-06	0.039
Total methylation	cg26766880	2	162311718	MIR556	TSS1500	opensea	-0.00215517	0.76194	0.999479	6.54e-06	0.041
Total methylation	cg16789592	10	42083306	PYY	TSS1500	island	0.00369849	0.764328	0.999479	7.43e-06	0.042
Total methylation	cg17485681	3	73565625	CDH23	Body	island	-0.0070921	0.770361	0.999479	9.65e-07	0.014
Total methylation	cg20055664	22	134216562	WISP1	Body	opensea	0.0121838	0.77849	0.999479	7.73e-06	0.042
Total methylation	cg08632081	19	177892911	COL23A1	Body	opensea	-0.00296437	0.781538	0.999479	8.05e-06	0.043
Total methylation	cg12193327	13	31454631		IGR	shelf	0.00784974	0.781612	0.999479	2.71e-06	0.026
Total methylation	cg21529726	4	65323526	LTBP3	Body	shore	0.0134734	0.81143	0.999479	6.62e-06	0.041
Total methylation	cg07918844	11	12428086	SLMO1	Body	shelf	0.0118444	0.816032	0.999479	8.46e-06	0.043
Total methylation	cg03332014	7	91262219	TTC7B	Body	opensea	0.0226031	0.831071	0.999479	6.92e-06	0.042
Total methylation	cg24955660	21	153687910	DPP6	Body	opensea	-0.0319647	0.834521	0.999479	2.09e-06	0.022
Total methylation	cg10218546	20	32729823	HLA-DQB2	Body	island	0.00779082	0.840072	0.999479	7.66e-06	0.042
Total methylation	cg25985355	21	65971099		IGR	island	0.000720121	0.842871	0.999479	7.92e-06	0.042
Total methylation	cg15769835	21	75317253	HIP1	Body	opensea	0.00793615	0.852426	0.999479	7.19e-06	0.042
Total methylation	cg24923931	12	40904691	PRX	Body	island	-0.00358445	0.856185	0.999479	4.56e-06	0.035
Total methylation	cg01283420	23	136532261	SARDH	Body	opensea	-0.0053188	0.884849	0.999479	4.85e-06	0.036
Total methylation	cg05413694	17	11952913		IGR	opensea	-0.00266809	0.885561	0.999479	3.72e-07	0.007
Total methylation	cg02750792	17	39543967	MOBP	Body	island	0.00666935	0.888888	0.999479	7.32e-06	0.042
Total methylation	cg11235602	17	39543776	MOBP	Body	island	-0.00078814	0.889929	0.999479	3.88e-06	0.032
Total methylation	cg16313758	21	2647039	IQCE	Body	shore	-0.0126652	0.897236	0.999479	5.77e-06	0.039
Total methylation	cg20429954	21	126446875	GRM8	Body	opensea	-0.00178026	0.907233	0.999479	2.02e-06	0.021
Total methylation	cg18498684	22	140885454	TRAPPC9	Body	opensea	0.000877921	0.909182	0.999479	1.04e-07	0.004
Total methylation	cg01090821	13	239066990		IGR	shore	-0.00651237	0.909848	0.999479	1.95e-06	0.021
Total methylation	cg20011983	13	74347215		IGR	shore	0.00663744	0.921853	0.999479	6.01e-06	0.04
Total methylation	cg03764088	8	23115232		IGR	island	-0.00740178	0.944971	0.999479	1.35e-06	0.017
Total methylation	cg03339077	4	47165057	C11orf49	Body	opensea	0.0218844	0.954067	0.999479	3.26e-06	0.03
Total methylation	cg24426391	4	20384886	HTATIP2	TSS1500	shore	0.0160567	0.957098	0.999479	2.21e-07	0.006
Total methylation	cg12208891	10	1696815	SMYD4	Body	opensea	0.0102389	0.963164	0.999479	5.03e-07	0.009
Total methylation	cg22956887	2	22951801		IGR	opensea	0.0339237	0.965164	0.999479	5.57e-06	0.039
Total methylation	cg19621317	5	50467278	ASIC1	TSS200	opensea	0.000153077	0.977885	0.999634	5.23e-06	0.037
Total methylation	cg18155913	13	41950815		IGR	opensea	0.0139843	0.984655	0.999641	5.67e-06	0.039
Total methylation	cg07935657	22	10622805		IGR	opensea	-0.00927263	0.986153	0.999652	5.99e-07	0.01
Total methylation	cg01566593	21	44574134	NPC1L1	Body	opensea	7.32429e-05	0.992496	0.999804	1.72e-07	0.005
Comparison between all probes from our current study, and the 157 probes from a cross-region analysis performed by Bettencourt et al.[8] on Multiple System Atrophy brains.
Probe ID: Illumina probe ID; Chr: chromosome; Position: chromosomal position.

## Sheet: Supplementary Table 10
Rydbirk et al., "Epigenetic modulation of AREL1 and increased HLA expression in brains of Multiple system atrophy patients"
Supplementary Table 9 Amplicon sequencing results
EPIC			BSAS			Global methylation				5mC methylation				5hmC methylation*
Probe ID	Gene	Chr	Start	End	CpG position	Mean MSA	Mean CTRL	Δβ	P	Mean MSA	Mean CTRL	Δβ	P	Mean MSA	Mean CTRL	Δβ	P
cg02076355	C10orf10	10	45474120	45474404	45474153	0.661564	0.671673	-0.010109	0.707103	0.29589	0.311071	-0.0151811	0.66311	0.354261	0.358682	-0.0044206	0.98508
			45474120	45474404	45474169	0.644098	0.665387	-0.0212883	0.499065	0.296206	0.291351	0.0048543	0.952104	0.32901	0.373633	-0.0446235	0.326688
			45474120	45474404	45474184	0.444665	0.466048	-0.0213835	0.330008	0.170028	0.195807	-0.0257784	0.351861	0.265014	0.269734	-0.0047203	0.58933
			45474120	45474404	45474192	0.343712	0.365425	-0.0217128	0.183102	0.140514	0.147393	-0.0068792	0.722661	0.193278	0.227088	-0.0338095	0.285204
			45474120	45474404	45474231	0.272143	0.282496	-0.0103525	0.486947	0.0799925	0.104548	-0.0245557	0.200636	0.190251	0.187696	0.0025553	0.944957
			45474120	45474404	45474268	0.1525	0.156408	-0.0039082	0.719347	0.0671256	0.0605922	0.00653347	0.382559	0.092128	0.104236	-0.012108	0.41682
			45474120	45474404	45474317	0.105991	0.0913623	0.0146284	0.019917	0.0607341	0.0537424	0.00699167	0.618006	0.0578394	0.055721	0.00211834	0.806216
			45474120	45474404	45474339	0.0449774	0.0344629	0.0105144	0.015649	0.040956	0.0330517	0.00790429	0.605827	0.0277733	0.0232423	0.00453099	0.632566
			45474120	45474404	45474372	0.403754	0.408231	-0.0044769	0.806988	0.182678	0.158533	0.0241452	0.323836	0.211849	0.252415	-0.0405656	0.183331
					Mean	0.341489	0.349055	-0.0075654	0.655865	0.147613	0.150677	-0.0030633	0.797484	0.185518	0.201613	-0.0160957	0.22741
cg25605731	CALR	19	13054263	13054518	13054311	0.860399	0.877675	-0.0172759	0.106778	0.601539	0.598489	0.0030497	0.763504	0.2689	0.280577	-0.011677	0.839095
			13054263	13054518	13054392	0.688665	0.69956	-0.010895	0.803515	0.295229	0.330613	-0.0353836	0.333222	0.385966	0.372484	0.0134812	0.484335
			13054263	13054518	13054404	0.815188	0.832145	-0.0169577	0.122694	0.422388	0.420931	0.0014571	0.699951	0.391218	0.409108	-0.0178897	0.977645
			13054263	13054518	13054422	0.669869	0.679931	-0.0100625	0.381892	0.304858	0.371084	-0.0662266	0.20955	0.369325	0.323186	0.0461387	0.307304
			13054263	13054518	13054427	0.684948	0.687986	-0.0030377	0.980542	0.372224	0.422163	-0.0499397	0.110306	0.308538	0.260085	0.0484535	0.164563
			13054263	13054518	13054434	0.880771	0.881692	-0.0009217	0.736384	0.724125	0.762272	-0.0381468	0.264809	0.161079	0.130873	0.0302054	0.290729
			13054263	13054518	13054470	0.816982	0.820939	-0.0039563	0.587993	0.541606	0.56488	-0.0232744	0.707793	0.280831	0.269628	0.0112023	0.986499
			13054263	13054518	13054476	0.928854	0.929137	-0.0002831	0.751151	0.758793	0.75926	-0.0004672	0.907003	0.178321	0.180733	-0.0024116	0.722237
					Mean	0.793209	0.801133	-0.0079238	0.284351	0.502595	0.528712	-0.0261164	0.292518	0.289819	0.27077	0.0190487	0.354257
cg14347386	CASP8	2	202126197	202126489	202126318	0.843327	0.8628	-0.0194726	0.00270068	0.651349	0.670585	-0.0192357	0.481128	0.241492	0.277188	-0.0356956	0.382921
			202126197	202126489	202126329	0.884384	0.904687	-0.0203031	0.00239977	0.796765	0.821059	-0.0242939	0.271035	0.150103	0.18464	-0.0345371	0.647444
			202126197	202126489	202126352	0.870629	0.894647	-0.0240177	0.00173951	0.728806	0.760059	-0.0312528	0.169565	0.203924	0.225077	-0.0211531	0.940105
			202126197	202126489	202126379	0.872611	0.888809	-0.0161974	0.0211278	0.675593	0.739807	-0.0642141	0.033976	0.253627	0.229196	0.024431	0.262266
			202126197	202126489	202126389	0.857818	0.872115	-0.014297	0.0515136	0.648671	0.677218	-0.0285477	0.122385	0.258429	0.277573	-0.019144	0.750631
			202126197	202126489	202126440	0.726058	0.752948	-0.0268899	0.0349759	0.592205	0.60726	-0.0150547	0.382082	0.190478	0.219714	-0.0292362	0.574974
			202126197	202126489	202126464	0.768275	0.792928	-0.0246525	0.0370214	0.69675	0.691945	0.004805	0.608221	0.147018	0.191571	-0.044553	0.344801
					Mean	0.831872	0.852705	-0.0208329	0.00221634	0.684306	0.709705	-0.0253991	0.207764	0.200169	0.227968	-0.0277994	0.940113
cg05046020	CD1D	1	158148382	158148780	158148523	0.857726	0.861242	-0.0035161	0.690865	0.568632	0.503101	0.065531	0.197602	0.311625	0.361382	-0.0497572	0.248102
	CD1D	chr1	158148382	158148780	158148628	0.606633	0.613356	-0.0067235	0.517535	0.48199	0.365519	0.11647	0.0682511	0.186504	0.261314	-0.07481	0.104426
	CD1D	chr1	158148382	158148780	158148726	0.902047	0.898516	0.0035305	0.640301	0.603715	0.645442	-0.0417266	0.449327	0.309556	0.262294	0.0472614	0.423798
					Mean	0.788802	0.791038	-0.0022364	0.655865	0.551446	0.504687	0.0467583	0.0702134	0.243249	0.28883	-0.0455807	0.202824
cg24548564	CD74	5	149792301	149792509	149792330	0.503432	0.505337	-0.0019053	0.911149	0.175878	0.170321	0.0055578	0.616862	0.307362	0.339085	-0.0317227	0.671531
	CD74	chr5	149792301	149792509	149792335	0.735622	0.75708	-0.0214579	0.272087	0.284066	0.26278	0.0212866	0.276822	0.441885	0.498259	-0.0563734	0.0915819
	CD74	chr5	149792301	149792509	149792348	0.563474	0.576653	-0.0131782	0.60741	0.219415	0.177866	0.0415492	0.117361	0.348075	0.401819	-0.053744	0.0865772
	CD74	chr5	149792301	149792509	149792371	0.310511	0.304533	0.0059787	1	0.143758	0.144728	-0.0009698	0.827801	0.156958	0.165167	-0.0082089	0.506996
	CD74	chr5	149792301	149792509	149792390	0.623947	0.633312	-0.0093653	0.510675	0.339706	0.354702	-0.0149953	0.649768	0.283493	0.280876	0.0026176	0.838677
	CD74	chr5	149792301	149792509	149792463	0.208222	0.219021	-0.0107986	0.413311	0.0717419	0.0620604	0.0096815	0.257298	0.133899	0.15751	-0.0236106	0.169859
	CD74	chr5	149792301	149792509	149792480	0.392911	0.399997	-0.0070856	0.707135	0.225975	0.183695	0.0422809	0.130642	0.16453	0.21036	-0.045829	0.110459
					Mean	0.477314	0.485133	-0.0078197	0.393521	0.208649	0.193736	0.014913	0.298438	0.25725	0.29246	-0.0352103	0.096813
cg11136894	EPB41L5	2	120917651	120918001	120917809	0.978215	0.974775	0.0034394	0.447001	0.897415	0.908992	-0.011577	0.803292	0.0934207	0.0571775	0.0362432	0.768668
	EPB41L5	chr2	120917651	120918001	120917972	0.874667	0.873858	0.0008091	0.834814	0.621514	0.532181	0.0893329	0.0353251	0.27708	0.312704	-0.0356236	0.344842
					Mean	0.926441	0.924317	0.0021242	0.919628	0.759464	0.720586	0.038878	0.0566142	0.181712	0.181209	0.0005025	0.551972
cg01360628	EPHA3	3	89155791	89156150	89155852	0.93681	0.942025	-0.0052148	0.244534	0.591365	0.586984	0.0043814	0.548025	0.344409	0.357235	-0.012826	0.730319
	EPHA3	chr3	89155791	89156150	89156071	0.787905	0.794884	-0.0069789	0.876748	0.415221	0.423525	-0.0083036	0.787247	0.382427	0.375504	0.0069224	0.865383
	EPHA3	chr3	89155791	89156150	89156092	0.86319	0.867247	-0.0040568	0.936322	0.484593	0.508819	-0.0242262	0.540695	0.377775	0.369847	0.0079283	0.829976
	EPHA3	chr3	89155791	89156150	89156118	0.802066	0.801007	0.0010583	0.629765	0.38953	0.333381	0.0561491	0.289812	0.418731	0.474649	-0.0559172	0.249004
					Mean	0.847493	0.851291	-0.0037981	0.988751	0.470177	0.463177	0.0070002	0.490782	0.376331	0.392377	-0.0160463	0.344615
cg24736252	HAL	12	96385508	96385757	96385696	0.895353	0.880495	0.014858	0.0904752	0.725222	0.664636	0.0605865	0.132716	0.168514	0.212848	-0.0443346	0.303294
	HAL	chr12	96385508	96385757	96385707	0.946236	0.939994	0.0062418	0.0588765	0.82598	0.784084	0.0418954	0.103374	0.121674	0.153942	-0.0322683	0.189945
					Mean	0.920794	0.910244	0.0105499	0.03242	0.775601	0.72436	0.0512409	0.0435869	0.143291	0.183382	-0.0400907	0.11767
cg20485758	HFE	6	26088177	26088474	26088202	0.410612	0.4248	-0.0141874	0.424644	0.125596	0.167823	-0.0422272	0.244291	0.289881	0.26495	0.0249309	0.228542
	HFE	chr6	26088177	26088474	26088206	0.293402	0.300754	-0.0073522	0.744623	0.0642848	0.052378	0.0119069	0.519294	0.228719	0.24885	-0.0201313	0.461578
	HFE	chr6	26088177	26088474	26088225	0.317492	0.321764	-0.0042724	0.94628	0.057854	0.0643781	-0.00652412	0.652207	0.256827	0.270347	-0.0135204	0.560348
	HFE	chr6	26088177	26088474	26088231	0.375619	0.389532	-0.013913	0.566565	0.155079	0.125567	0.029512	0.230992	0.226971	0.273761	-0.0467894	0.273637
	HFE	chr6	26088177	26088474	26088238	0.506658	0.528147	-0.0214889	0.191084	0.182959	0.192449	-0.0094903	0.939564	0.317428	0.324871	-0.0074429	0.528029
	HFE	chr6	26088177	26088474	26088247	0.633162	0.65768	-0.024518	0.111398	0.304233	0.339376	-0.035143	0.388624	0.318734	0.309913	0.008821	0.917944
	HFE	chr6	26088177	26088474	26088249	0.639133	0.670017	-0.0308832	0.0238695	0.25085	0.255326	-0.0044762	0.628076	0.377333	0.401543	-0.024211	0.821691
	HFE	chr6	26088177	26088474	26088260	0.415544	0.431416	-0.0158723	0.327593	0.155535	0.136346	0.0191892	0.597816	0.250826	0.294639	-0.0438131	0.155687
	HFE	chr6	26088177	26088474	26088355	0.431262	0.454687	-0.0234245	0.10636	0.126587	0.137935	-0.0113476	0.870987	0.293222	0.310985	-0.0177633	0.326848
	HFE	chr6	26088177	26088474	26088421	0.300193	0.316871	-0.0166778	0.362184	0.0978097	0.0824508	0.0153589	0.803271	0.206687	0.223413	-0.0167265	0.579714
	HFE	chr6	26088177	26088474	26088446	0.567686	0.593026	-0.0253394	0.284883	0.204209	0.224877	-0.0206682	0.753505	0.356322	0.359293	-0.0029705	0.893179
					Mean	0.444615	0.462608	-0.0179936	0.206954	0.156818	0.161719	-0.0049009	0.829594	0.280302	0.295042	-0.0147403	0.501528
cg05523662	HLA-A	6	29909851	29910233	29909944	0.0946482	0.111952	-0.0173034	0.278825	0.0153979	0.0183858	-0.00298795	0.912728	0.0812753	0.107833	-0.0265582	0.11583
	HLA-A	chr6	29909851	29910233	29909956	0.0746687	0.0874315	-0.0127628	0.407344	0.0207727	0.0224597	-0.00168699	0.37404	0.0642414	0.0823694	-0.0181281	0.121978
	HLA-A	chr6	29909851	29910233	29910022	0.0629945	0.0758131	-0.0128186	0.264929	0.0158446	0.0212957	-0.00545106	0.514381	0.0532923	0.0637817	-0.0104894	0.464917
	HLA-A	chr6	29909851	29910233	29910027	0.0740109	0.0843604	-0.0103496	0.572561	0.00647506	0.0284316	-0.0219565	0.374962	0.0676295	0.075041	-0.00741147	0.73299
	HLA-A	chr6	29909851	29910233	29910051	0.0218564	0.0363221	-0.0144657	0.0360607	0.00766096	0.0156586	-0.00799766	0.382713	0.0183791	0.0280648	-0.00968576	0.262584
	HLA-A	chr6	29909851	29910233	29910071	0.0129172	0.0194505	-0.00653336	0.0692	0.000768246	0.0133215	-0.0125533	0.0675007	0.0122108	0.0170528	-0.00484203	0.187701
	HLA-A	chr6	29909851	29910233	29910095	0.0136655	0.0189166	-0.00525113	0.345226	0.00250924	0.00934837	-0.00683913	0.18372	0.0118872	0.0161622	-0.00427497	0.505325
	HLA-A	chr6	29909851	29910233	29910101	0.0181202	0.031327	-0.0132067	0.0391457	0.0030564	0.00466548	-0.00160908	0.169817	0.0172943	0.0313489	-0.0140546	0.0168995
	HLA-A	chr6	29909851	29910233	29910146	0.022048	0.0233393	-0.00129133	0.682788	0.00346422	0.0139052	-0.010441	0.350285	0.0232148	0.0212858	0.001929	0.93709
	HLA-A	chr6	29909851	29910233	29910176	0.00979587	0.00955359	0.000242281	0.566066	0.000170416	0.00328729	-0.00311687	0.518339	0.010873	0.0108789	-5.94e-06	0.613839
	HLA-A	chr6	29909851	29910233	29910203	0.0024581	0.0048796	-0.0024215	0.0905544	0.000282008	0.00372853	-0.00344652	0.496566	0.00284218	0.00516035	-0.00231817	0.123245
	HLA-A	chr6	29909851	29910233	29910206	0.00605585	0.00666204	-0.000606186	0.294225	0	0.00103306	-0.00103306	0.30989	0.00599402	0.00772165	-0.00172763	0.189575
	HLA-A	chr6	29909851	29910233	29910208	0.00260038	0.0057132	-0.00311282	0.344356	0.0015026	0.000139509	0.00136309	0.616596	0.00297186	0.00685993	-0.00388806	0.262892
					Mean	0.0313708	0.0391816	-0.00781082	0.264929	0.00592628	0.0115139	-0.0055876	0.0786698	0.0255172	0.0235512	0.00196603	0.715581
cg23892836	HLA-F	6	29691956	29692269	29691981	0.0296072	0.0329826	-0.0033754	0.32863	0.00284923	0.00944494	-0.0065957	0.0481306	0.0258867	0.0269477	-0.0010611	0.829531
	HLA-F	chr6	29691956	29692269	29691993	0.0294781	0.0344673	-0.00498923	0.311164	0.00401491	0.00646475	-0.00244984	0.200605	0.0272368	0.0305358	-0.003299	0.641508
	HLA-F	chr6	29691956	29692269	29691996	0.0628386	0.0684027	-0.00556417	0.496188	0.0222487	0.0268679	-0.00461921	0.71279	0.055723	0.0518108	0.00391221	0.641252
	HLA-F	chr6	29691956	29692269	29692000	0.0574935	0.0636939	-0.00620036	0.530227	0.00801171	0.0207138	-0.0127021	0.673711	0.048308	0.0507567	-0.00244871	0.786469
	HLA-F	chr6	29691956	29692269	29692009	0.0679242	0.0715036	-0.0035794	0.804341	0.0325131	0.0300079	0.00250524	0.0193258	0.0593562	0.0549582	0.00439801	0.43579
	HLA-F	chr6	29691956	29692269	29692011	0.0279121	0.0301397	-0.00222756	0.537172	0.00950015	0.0067262	0.00277395	0.477369	0.0256247	0.0257184	-9.372e-05	0.96675
	HLA-F	chr6	29691956	29692269	29692026	0.13916	0.146785	-0.0076249	0.747791	0.0361191	0.0229288	0.0131903	0.9146	0.113008	0.117951	-0.0049431	0.983375
	HLA-F	chr6	29691956	29692269	29692028	0.290248	0.300289	-0.0100407	0.401378	0.116997	0.136913	-0.0199159	0.128709	0.192113	0.166658	0.0254546	0.444474
	HLA-F	chr6	29691956	29692269	29692032	0.235362	0.252189	-0.016827	0.0971557	0.0498157	0.0663458	-0.01653	0.192341	0.18748	0.197114	-0.0096337	0.564334
	HLA-F	chr6	29691956	29692269	29692035	0.174604	0.178372	-0.0037679	0.62387	0.0399977	0.0421015	-0.00210381	0.807178	0.148943	0.145077	0.0038663	0.8349
	HLA-F	chr6	29691956	29692269	29692059	0.194483	0.189576	0.0049077	0.700352	0.0510611	0.0939901	-0.0429291	0.0383057	0.160787	0.132475	0.0283116	0.208719
	HLA-F	chr6	29691956	29692269	29692069	0.232342	0.24709	-0.0147482	0.450541	0.108351	0.101305	0.007046	0.351295	0.144	0.172086	-0.0280856	0.263062
	HLA-F	chr6	29691956	29692269	29692080	0.178724	0.176801	0.0019234	0.87852	0.0555794	0.100474	-0.0448944	0.0364602	0.12997	0.11009	0.0198798	0.392694
	HLA-F	chr6	29691956	29692269	29692082	0.177852	0.172457	0.0053955	0.57977	0.0594784	0.101969	-0.0424906	0.0665166	0.12605	0.10094	0.0251093	0.131268
	HLA-F	chr6	29691956	29692269	29692085	0.360316	0.357708	0.0026086	0.8207	0.137723	0.177575	-0.0398523	0.153583	0.22373	0.214261	0.0094685	0.656683
	HLA-F	chr6	29691956	29692269	29692092	0.171392	0.171262	0.0001301	0.995795	0.0350992	0.0770261	-0.041927	0.0942531	0.138908	0.100962	0.0379465	0.0185361
	HLA-F	chr6	29691956	29692269	29692111	0.241823	0.238181	0.0036418	0.936989	0.0929367	0.133505	-0.0405685	0.11305	0.155571	0.131936	0.0236353	0.245481
	HLA-F	chr6	29691956	29692269	29692164	0.370509	0.396998	-0.0264899	0.27414	0.219462	0.266925	-0.0474628	0.225398	0.168943	0.151791	0.0171522	0.674406
	HLA-F	chr6	29691956	29692269	29692183	0.46133	0.470801	-0.0094705	0.489522	0.263014	0.28384	-0.0208256	0.535627	0.220708	0.205731	0.0149771	0.786379
	HLA-F	chr6	29691956	29692269	29692211	0.518779	0.514816	0.003963	0.88684	0.283264	0.30031	-0.0170465	0.543439	0.252563	0.215722	0.036842	0.407907
	HLA-F	chr6	29691956	29692269	29692219	0.562309	0.563427	-0.0011183	0.911871	0.366901	0.379267	-0.0123653	0.827338	0.204423	0.203437	0.0009862	0.626744
	HLA-F	chr6	29691956	29692269	29692221	0.604336	0.604062	0.0002737	0.747791	0.434369	0.482405	-0.0480358	0.347708	0.188141	0.16002	0.0281202	0.57276
	HLA-F	chr6	29691956	29692269	29692243	0.677238	0.669009	0.0082283	0.746355	0.553477	0.540195	0.0132815	0.809011	0.164326	0.150979	0.0133466	0.960688
					Mean	0.255046	0.25874	-0.0036935	0.572563	0.129686	0.148144	-0.0184573	0.234639	0.126241	0.116943	0.0092988	0.576321
cg23208326	MTHFD2L	4	75149701	75149951	75149735	0.914645	0.920483	-0.0058377	0.4665	0.663898	0.703516	-0.0396188	0.18236	0.253466	0.232831	0.020635	0.640493
	MTHFD2L	chr4	75149701	75149951	75149797	0.906349	0.920808	-0.0144588	0.0657171	0.771191	0.785654	-0.0144637	0.71347	0.135586	0.141895	-0.0063089	0.629083
	MTHFD2L	chr4	75149701	75149951	75149810	0.871552	0.896043	-0.0244909	0.277842	0.7767	0.784206	-0.0075055	0.594133	0.100127	0.12005	-0.0199223	0.164242
	MTHFD2L	chr4	75149701	75149951	75149859	0.875022	0.896142	-0.0211198	0.0545549	0.764912	0.760358	0.0045543	0.824041	0.120017	0.14884	-0.0288229	0.226034
					Mean	0.891892	0.908369	-0.0164768	0.121484	0.744175	0.758434	-0.0142584	0.504402	0.147485	0.158323	-0.0108378	0.551747
cg01897899	PHLDB2	3	111589686	111590079	111589711	0.788452	0.800787	-0.0123351	0.488441	0.501284	0.561878	-0.0605939	0.555495	0.312642	0.259233	0.0534091	0.605438
	PHLDB2	chr3	111589686	111590079	111589760	0.975454	0.978166	-0.0027118	0.835348	0.705458	0.734579	-0.0291208	0.63811	0.278648	0.242706	0.0359417	0.53671
	PHLDB2	chr3	111589686	111590079	111589775	0.958202	0.96089	-0.002688	0.796182	0.637715	0.607493	0.0302219	0.438342	0.324488	0.366597	-0.0421088	0.279004
	PHLDB2	chr3	111589686	111590079	111589933	0.914332	0.924911	-0.0105785	0.0883797	0.694497	0.693654	0.0008436	0.407632	0.223493	0.22167	0.0018224	0.362314
	PHLDB2	chr3	111589686	111590079	111589978	0.83794	0.824294	0.0136463	0.772354	0.732275	0.684155	0.0481201	0.245948	0.164914	0.179124	-0.0142091	0.695253
	PHLDB2	chr3	111589686	111590079	111590054	0.921311	0.918258	0.0030521	0.641886	0.800859	0.693422	0.107437	0.125908	0.142093	0.246939	-0.104846	0.0535637
					Mean	0.899282	0.901218	-0.0019358	0.860588	0.678682	0.66253	0.0161513	0.345979	0.225336	0.242311	-0.016975	0.301552
cg04810794	PTEN	10	89705290	89705564	89705315	0.981594	0.988678	-0.0070845	0.0240818	0.744533	0.755684	-0.0111511	0.904602	0.24117	0.232353	0.0088166	0.956202
	PTEN	chr10	89705290	89705564	89705428	0.500149	0.63605	-0.135901	0.0663744	0.403109	0.523403	-0.120294	0.0822052	0.121545	0.142751	-0.0212062	0.257562
	PTEN	chr10	89705290	89705564	89705477	0.964905	0.96826	-0.0033551	0.381225	0.713758	0.684187	0.0295706	0.50303	0.245859	0.287087	-0.0412281	0.213854
	PTEN	chr10	89705290	89705564	89705494	0.96617	0.963141	0.0030287	0.39472	0.489666	0.474601	0.0150653	0.509436	0.474368	0.486767	-0.0123988	0.898028
					Mean	0.853205	0.889033	-0.0358279	0.0430518	0.587766	0.609469	-0.0217023	0.206831	0.267232	0.286083	-0.0188519	0.213854
cg12075928	PTK2	8	141801130	141801403	141801307	0.576732	0.588733	-0.0120007	0.242162	0.292249	0.258918	0.0333314	0.332142	0.291411	0.343746	-0.0523349	0.256789
	PTK2	chr8	141801130	141801403	141801323	0.350791	0.340077	0.0107135	0.515881	0.11219	0.146173	-0.0339834	0.0591164	0.252854	0.19353	0.0593241	0.0473715
	PTK2	chr8	141801130	141801403	141801378	0.2668	0.281231	-0.0144314	0.588276	0.215387	0.192035	0.0233518	0.63512	0.106671	0.115518	-0.0088469	0.963757
					Mean	0.399267	0.403347	-0.0040799	0.787775	0.207039	0.199042	0.0079965	0.914386	0.204081	0.196401	0.0076803	0.634014
cg19371097	RCC2	1	17734737	17735028	17734763	0.910901	0.92003	-0.0091287	0.235049	0.637212	0.651312	-0.0141002	0.89454	0.275665	0.275056	0.0006089	0.782652
	RCC2	chr1	17734737	17735028	17734769	0.941756	0.935792	0.0059638	0.412117	0.759695	0.774505	-0.0148099	0.524588	0.182603	0.154411	0.0281916	0.318937
	RCC2	chr1	17734737	17735028	17734771	0.846131	0.859869	-0.0137383	0.365465	0.615028	0.650177	-0.0351493	0.514274	0.245706	0.226598	0.0191081	0.559138
	RCC2	chr1	17734737	17735028	17734963	0.929926	0.931774	-0.0018485	0.634366	0.754379	0.766671	-0.012291	0.936989	0.189118	0.175198	0.0139207	0.576427
	RCC2	chr1	17734737	17735028	17734967	0.762593	0.757873	0.0047201	0.634366	0.663934	0.693173	-0.0292393	0.837136	0.113491	0.118032	-0.0045402	0.591765
	RCC2	chr1	17734737	17735028	17734981	0.945419	0.943335	0.0020842	0.949766	0.845554	0.832058	0.0134956	0.423316	0.113789	0.122527	-0.0087384	0.322877
	RCC2	chr1	17734737	17735028	17735001	0.946422	0.942217	0.004205	0.438831	0.811212	0.806097	0.0051145	0.923962	0.138758	0.148187	-0.0094288	0.882552
					Mean	0.897592	0.898698	-0.001106	0.940648	0.726716	0.739142	-0.0124257	0.87852	0.172511	0.165455	0.0070559	0.852407
cg24956391	SRC	20	36011908	36012208	36011999	0.938631	0.936422	0.0022085	0.50865	0.486047	0.469737	0.0163108	0.92438	0.457496	0.472752	-0.0152559	0.786476
					36012008	0.975733	0.974935	0.0007982	0.730371	0.788178	0.760797	0.0273809	0.643431	0.192053	0.218628	-0.0265747	0.331262
					36012016	0.960737	0.960375	0.0003626	0.855693	0.552176	0.670968	-0.118793	0.214918	0.40973	0.295876	0.113855	0.308683
					36012031	0.947096	0.943731	0.003365	0.572055	0.432177	0.383855	0.048322	0.805082	0.52376	0.565277	-0.0415172	0.706469
					36012050	0.97656	0.978563	-0.0020036	0.632112	0.667554	0.636576	0.0309784	0.804671	0.297814	0.346488	-0.0486746	0.651224
					36012074	0.892459	0.895513	-0.0030532	0.803458	0.559377	0.580052	-0.0206751	0.775836	0.376792	0.330828	0.0459637	0.701424
					36012173	NA	NA	NA	NA	NA	NA	NA	NA	NA	NA	NA	NA
					Mean	0.948536	0.948256	0.0002795	0.539892	0.580918	0.583664	-0.0027459	0.885086	0.36507	0.365633	-0.0005637	0.698991
cg01493105	TAPBP	6	33272073	33272455	33272098	0.938948	0.948379	-0.0094308	0.187693	0.872499	0.833666	0.0388334	0.84235	0.101847	0.174147	-0.0722991	0.34585
	TAPBP	chr6	33272073	33272455	33272103	0.955821	0.956025	-0.0002043	0.156759	0.78467	0.832095	-0.0474248	0.697448	0.203245	0.150342	0.0529026	0.840055
	TAPBP	chr6	33272073	33272455	33272108	0.825978	0.800883	0.0250955	0.00643323	0.466817	0.525833	-0.0590159	0.463951	0.380361	0.313564	0.0667972	0.350584
	TAPBP	chr6	33272073	33272455	33272136	0.730592	0.731571	-0.0009791	0.949648	0.64813	0.572484	0.0756453	0.194387	0.160893	0.203456	-0.0425626	0.368868
	TAPBP	chr6	33272073	33272455	33272148	0.850387	0.852237	-0.0018495	0.86777	0.6392	0.672766	-0.0335659	0.487805	0.246654	0.216206	0.0304483	0.606802
	TAPBP	chr6	33272073	33272455	33272180	0.877252	0.878604	-0.0013516	1	0.775742	0.784759	-0.009017	0.69985	0.145471	0.119501	0.0259696	0.72122
	TAPBP	chr6	33272073	33272455	33272215	0.872259	0.863531	0.0087281	0.437745	0.715761	0.679531	0.0362294	0.719026	0.193743	0.215578	-0.0218353	0.732193
	TAPBP	chr6	33272073	33272455	33272226	0.966687	0.960831	0.0058558	0.559492	0.890715	0.877851	0.0128637	0.984514	0.0818814	0.118434	-0.0365529	0.80547
	TAPBP	chr6	33272073	33272455	33272234	0.839942	0.839436	0.0005057	0.922254	0.666166	0.689051	-0.0228847	0.757803	0.216757	0.158158	0.0585989	0.202404
	TAPBP	chr6	33272073	33272455	33272254	0.82366	0.812237	0.0114233	0.342589	0.66338	0.622731	0.0406485	0.44068	0.209676	0.216237	-0.006561	0.91802
	TAPBP	chr6	33272073	33272455	33272268	0.955632	0.954426	0.0012057	0.569539	0.788408	0.83521	-0.0468017	0.958817	0.186927	0.133762	0.0531659	0.862554
	TAPBP	chr6	33272073	33272455	33272286	0.871085	0.859384	0.0117011	0.404475	0.630719	0.623588	0.0071308	0.877465	0.27762	0.268704	0.0089161	0.931239
	TAPBP	chr6	33272073	33272455	33272351	0.814973	0.798379	0.0165943	0.202966	0.698387	0.732646	-0.034259	0.812103	0.176216	0.134421	0.0417949	0.412739
	TAPBP	chr6	33272073	33272455	33272371	0.950047	0.952948	-0.0029005	0.675045	0.875114	0.88462	-0.009506	0.958771	0.104187	0.0842075	0.0199794	0.934836
	TAPBP	chr6	33272073	33272455	33272376	0.752328	0.741971	0.0103571	0.251942	0.478313	0.543704	-0.0653908	0.490345	0.300039	0.234245	0.0657935	0.456536
	TAPBP	chr6	33272073	33272455	33272430	0.739315	0.738852	0.0004631	0.641775	0.607479	0.573297	0.0341828	0.54579	0.206512	0.240416	-0.0339043	0.472999
					Mean	0.860307	0.855606	0.0047009	0.0974371	0.700094	0.705239	-0.0051457	0.92883	0.164969	0.153129	0.0118392	0.931467
cg25449440	ZIC4	3	147116148	147116445	147116177	0.578812	0.613367	-0.034555	0.209881	0.0984445	0.150778	-0.0523331	0.0281287	0.474521	0.467399	0.0071216	0.727786
	ZIC4	chr3	147116148	147116445	147116183	0.685987	0.736505	-0.0505182	0.106841	0.237732	0.266926	-0.0291945	0.344794	0.453717	0.474061	-0.0203433	0.812237
	ZIC4	chr3	147116148	147116445	147116189	0.638142	0.680708	-0.0425656	0.176816	0.20987	0.196711	0.0131595	0.732166	0.446171	0.480206	-0.0340355	0.7013
	ZIC4	chr3	147116148	147116445	147116227	0.281681	0.29492	-0.0132383	0.284409	0.121776	0.0536552	0.0681207	0.607684	0.185802	0.249581	-0.0637793	0.0401953
	ZIC4	chr3	147116148	147116445	147116239	0.346482	0.367966	-0.0214839	0.302116	0.153151	0.0779349	0.0752165	0.16855	0.212285	0.297014	-0.0847287	0.00442299
	ZIC4	chr3	147116148	147116445	147116274	0.356887	0.37097	-0.0140828	0.46907	0.0624842	0.0667931	-0.00430887	0.944305	0.288632	0.308369	-0.0197378	0.403559
	ZIC4	chr3	147116148	147116445	147116290	0.318636	0.332397	-0.0137616	0.409126	0.0998476	0.0956079	0.0042397	0.36408	0.231015	0.246048	-0.015033	0.472263
	ZIC4	chr3	147116148	147116445	147116297	0.369581	0.392647	-0.0230659	0.302388	0.163557	0.144406	0.0191509	0.62997	0.213295	0.258913	-0.0456179	0.124265
	ZIC4	chr3	147116148	147116445	147116320	0.526424	0.580231	-0.0538067	0.0454309	0.170432	0.190123	-0.0196913	0.195794	0.362505	0.386842	-0.0243372	0.713967
	ZIC4	chr3	147116148	147116445	147116324	0.469639	0.520549	-0.0509103	0.0964347	0.195557	0.146445	0.049112	0.645675	0.286034	0.38108	-0.0950467	0.0323344
	ZIC4	chr3	147116148	147116445	147116344	0.56118	0.609722	-0.0485423	0.130052	0.231116	0.177024	0.0540928	0.413648	0.331521	0.428112	-0.0965916	0.0170784
	ZIC4	chr3	147116148	147116445	147116348	0.599977	0.639306	-0.0393293	0.200374	0.222209	0.241108	-0.0188982	0.43336	0.382208	0.390408	-0.0081993	0.968359
	ZIC4	chr3	147116148	147116445	147116364	0.676849	0.716595	-0.0397456	0.164725	0.341779	0.350113	-0.008334	0.589877	0.354414	0.368529	-0.0141149	0.802446
	ZIC4	chr3	147116148	147116445	147116367	0.61763	0.661485	-0.0438557	0.102455	0.301957	0.231502	0.0704551	0.187446	0.322684	0.433852	-0.111168	0.00911363
	ZIC4	chr3	147116148	147116445	147116371	0.64086	0.686554	-0.0456941	0.100645	0.295762	0.280365	0.0153967	0.673316	0.361173	0.40846	-0.0472872	0.268606
	ZIC4	chr3	147116148	147116445	147116374	0.541919	0.588228	-0.0463093	0.0837428	0.213127	0.178198	0.0349296	0.940427	0.355739	0.404045	-0.0483056	0.263788
	ZIC4	chr3	147116148	147116445	147116394	0.608775	0.653889	-0.045114	0.0872876	0.22196	0.257962	-0.0360023	0.525356	0.390261	0.398488	-0.0082268	0.703024
	ZIC4	chr3	147116148	147116445	147116411	0.64224	0.671486	-0.0292459	0.247151	0.234476	0.278701	-0.044225	0.163654	0.407529	0.387841	0.0196881	0.67857
	ZIC4	chr3	147116148	147116445	147116420	0.618284	0.652112	-0.0338283	0.15953	0.196447	0.26767	-0.0712229	0.0305175	0.41824	0.380213	0.0380267	0.301492
					Mean	0.532123	0.566823	-0.0346995	0.189549	0.199637	0.190728	0.008909	0.995768	0.333505	0.376395	-0.0428906	0.163893
Validation of the changes identified using the Illumina MethylationEPIC BeadChip array was performed using amplicon sequencing. The methylation values for the different groups are shown for global,
5-methylcytosine (5mC) or 5-hydroxymethylcytosine (5hmC) methylation levels. Validated probes are highlighted in bold. T-test P values are shown. EPIC: Reference CpG probe information on the MethylationEPIC
BeadChip; Probe ID: Illumina probe ID; Chr: chromosome; BSAS: Bisulphite amplicon sequencing information for the investigated area, loci start and end chromosal positions are shown; CpG Position:
chromosomal position of the investigated CpGs; Δβ: mean methylation change between groups; * methylation values <0 were replaced by 0.

[truncated: 2 more sheets: Supplementary Table 11, Supplementary Table 12]
